# Supplementary material for: Cycles of goal silencing and reactivation underlie complex problem-solving in primate frontal and parietal cortex
Source: Nat Commun. 2023 Aug 19;14:5054. doi: 10.1038/s41467-023-40676-1 (PMC10439911; doi:10.1038/s41467-023-40676-1)
Supplement: Supplementary file 3 — Source Data [file 41467_2023_40676_MOESM3_ESM.xlsx]

## Sheet: Fig. 2
Figure 2. Behavioral results.
		Top left graph (Performance in monkey A)										Bottom left graph (Performance in monkey B)										Top middle graph (Key-release responst time in monkey A)										Bottom middle graph (Key-release responst time in monkey B)										Top right graph (Reach movement time in monkey A)
		One-target task					Two-target task					One-target task					Two-target task					One-target task					Two-target task					One-target task					Two-target task					One-target task					Two-target task
		1	2	3	4		1	2	3	4		1	2	3	4		1	2	3	4		1	2	3	4		1	2	3	4		1	2	3	4		1	2	3	4		1	2	3	4		1	2	3
Sesssion #	1	3.13115	1	1.11475	1		4.02632	2.65333	2.24	2.09333		3.2029	1	1	1.05797		4.4026	2.03896	2.12987	2.22078		283.5	292	288	293		285	293	296	300.5		321	311.5	314.5	322		320	316.5	316	317		468.5	425.5	446	436		431	412	410
	2	3.19643	1.01786	1	1.01786		4.05769	2.48077	2.11538	2.15385		2.98462	1	1.03077	1.10769		4.17978	2.19101	2.1236	2.03371		276.5	275.5	276	273		285	295	290	287		306	304.5	305.5	296		307	303	303	302		403	398	387	392		404	408	392.5
	3	3.15385	1.03846	1	1		4.22059	2.37313	2.02985	2.07463		3.15873	1.22222	1.14286	1.22222		4.35065	2.09211	2.14474	2.06579		297	320	325.5	327		307	322	310.5	318		306.5	307	303	319		309	308	300.5	308		493	481	485.5	484		475.5	460	449
	4	3.33333	1	1	1		4.06757	2.33333	2.125	2.11111		3.27536	1.2029	1.02899	1.11594		4.07865	2.13483	2.10112	2.08989		286	300.5	310.5	302		294.5	311	304	303		296	301.5	301.5	299.5		291	301.5	286	292		486	451	468.5	486		498.5	466	460
	5	3.05882	1.19118	1.08824	1.02941		3.98684	2.51316	2.07895	2.03947		2.79487	1	1	1		4.08696	2.2029	2.11594	2.02899		242	266.5	278	278		244	252	265	261		317.5	315	323	322		319	321	317	319		526	493.5	508	496		509	497.5	464
	6	3.6	1.01667	1.03333	1.01667		4.10145	2.55072	2.08696	2.05797		3	1.02899	1	1.01449		4.19565	2.0989	2.13187	2.08791		305	304.5	302	298		299	312	299	300		315	330	318	318		312	315	312	309		413.5	397.5	393	396.5		412	393	384
	7	3.0597	1	1	1.0597		4.19277	2.62651	2.14458	2.0241		3.10169	1.01695	1.05085	1.0339		4.18519	2.23457	2.09877	2.09877		243	260.5	264.5	258.5		242	243	250	257		309	302	309	307.5		308	309	303.5	305		437	429	416.5	414		462	464	422
	8	3.25641	1.02564	1.01282	1.03846		4.13793	2.57471	2.16092	2.04598		3.09836	1.21311	1.01639	1		4.20548	2.19178	2.10959	2.0411		279	282	284.5	276.5		280.5	287	282	276		307	314	305	314.5		308	308	307.5	304		394	364	359	366.5		394	374.5	369.5
	9	2.91892	1	1	1		4.12644	2.36782	2.13793	2.06897		3.11475	1.04918	1.01639	1.13115		4.24138	2.12644	2.02299	2.02299		253	263	254	251		250	264.5	258	258.5		335	324	317	326.5		328	331	338	330		419	383	366	375		425.5	406.5	386
	10	3.12676	1.01408	1.14085	1		3.88889	2.37037	2.12346	2.07407		3.06154	1	1.03077	1		3.96471	2.07059	2.12941	2.05882		249	271	265	269.5		233	237	245.5	252		341	334	339	333		334	338	331	337		430	403	397	392		430	417	390
	11	3.16883	1.01299	1	1		4.15909	2.42045	2.15909	2.04545		2.95082	1	1	1		4.11494	2.11494	2.05747	2.01149		262	271	258	264		258	271.5	258	255		317	320	318.5	322.5		322	325	324	322.5		395	369	370.5	360.5		408	389.5	368.5
	12	3.04225	1.01408	1.01408	1.02817		3.93103	2.51724	2.17241	2.10345		3.12698	1.04762	1	1.01587		4.27586	2.11494	2.05747	2.02299		277	283	280	280.5		270	286	278	277		296.5	301	298.5	291		299	304	295	298		416	386	394	385		430	397	388
	13	2.87879	1	1.0303	1		4.05263	2.5	2.07895	2		3	1.08955	1.01493	1		4.11494	2.16092	2.01149	2		331	340	328	335		330.5	346	328	336		288.5	292	291	288.5		283.5	292	281	281		490.5	461	482	459		500.5	481	450
	14	3.20833	1	1.11111	1.11111		4.11765	2.54902	2.05882	2.08824		3.15254	1	1	1.11864		4.16092	2.10345	2.12644	2.02299		251	268	267	263		248	263	256	254		296	289	296	299		295	297	292	295		437	419	432	425		443	430	400
	15	3.14516	1	1	1		3.83721	2.18605	2.04651	2.01163		3.1746	1	1	1		4.01149	2.12644	2.13793	2.06897		298	298	291	296		298	305.5	305	308		297	303.5	303.5	309		293	298.5	297	299.5		454	422	397	399		413	388.5	355
	16	3	1.0122	1.02439	1.0122		4.07143	2.31633	2.05102	2.0102		3.15385	1	1.01538	1		4.03448	2.06897	2.04598	2.01149		256	261.5	255	256.5		255	266	256	258		302	308	305	317		298	307	301	309		402	371.5	378	371.5		410	394	374
	17	3.0625	1.0375	1.0125	1.0375		4.05769	2.57692	2.23077	2.09615		2.90476	1.01587	1	1.01587		4.06897	2.10345	2.04598	2.03448		283	287.5	283	285		283	287	284	285		293	297	296.5	296		296.5	305	295	301		456	425	423	421.5		455	444	417
	18	3.04	1	1	1		3.95604	2.40659	2.06593	2.08791		2.87302	1	1	1		4.02299	2.11494	2.12644	2.05747		264	269	261	264.5		262	270	262	261		315	323	319.5	319.5		311	329	322	322		405	397.5	389	384.5		403	391	384
	19	3.12676	1.04225	1.04225	1.01408		3.98876	2.40449	2.1236	2.08989		2.91045	1.01493	1	1		4.14118	2.08235	2.04706	2.01176		262	276	264.5	270		266.5	279	269	267		310	323	318.5	317.5		306	312	309	308		419	395	393.5	407		432	417.5	398
	20	3.18605	1.05814	1	1		4.12121	2.74747	2.11111	2.0404		3.01639	1	1.01639	1.01639		4.30337	2.06742	2.02247	2.03371		254	254.5	256	253		257	268	259	258		300	304	306	320		309	317	310	319		391.5	376	368	374		395	386	371
	21	3.12644	1.01149	1.01149	1		4.04412	2.75	2.14706	2.29412		2.86154	1.01538	1	1		4.03448	2.06897	2.03448	2.04598		268	270	265	261		271	281	274	275		298	308	306.5	323		304	306	308	309.5		427.5	388	380	380.5		427.5	412.5	402
	22	3.08333	1.01667	1.01667	1		3.89247	2.51613	2.10753	2.04301		2.95385	1	1.01538	1		4.02299	2.17241	2.10345	2.17241		272	265	265	263.5		265	272	264	263		305	316.5	326	318.5		305.5	313	312	319		462	443	442	430.5		420	416.5	408
	23	3.375	1.01042	1	1.01042		4.45333	2.56	2.13333	2.16		3.01515	1.06061	1	1		4.03448	2.09195	2.04598	2.03448		267	264	266	262		271	280	269	269.5		308	312	313	318		309	323	317	320		523	498.5	490	482		504	479	464.5
	24	3.41026	1.0641	1	1		4.15625	2.79167	2.28125	2.05208		3.04688	1	1	1		4.04598	2.08046	2.04598	2		260	264	257	258		258	271	263	259		313	318	323	324		313.5	324	317	323.5		435	419.5	415	426		423	412	399
	25	2.79012	1.02469	1.07407	1.01235		4	2.63333	2.11111	2.08889		2.90625	1	1	1.03125		4.03448	2.26437	2.04598	2.04598		258	262	254	251		257	264	254	257.5		311	316	323	324		314	321	321	321		404	376	384.5	381		404	401	384
	26	3.16456	1	1	1		4.05479	2.57534	2.10959	2.05479		2.82812	1	1	1		4.02299	2.09195	2.04598	2.02299		278	276.5	280	281.5		286	289.5	291	288		316	315	316	319		319	329	332	326		410	381	390.5	382.5		397	392.5	377
	27	3.17073	1.02439	1	1		4.06931	2.59406	2.15842	2.19802		2.96721	1	1	1		4.2069	2.12644	2.12644	2.01149		241	260	264	263		243	232	246	246		304.5	304	304	314		308	312	314	318		477	388	394	385		448	450	409
	28	2.98824	1	1	1		3.97403	2.42857	2.31169	2.03896		3.01493	1.08955	1	1.01493		4.17241	2.18391	2.09195	2.09195		358	348.5	351.5	336.5		251	241	249	260		321	329.5	325.5	325		319	324	327	334		490	449.5	428.5	437		500	523	478
	29	2.975	1.0125	1	1		4.14925	2.61194	2.08955	2.04478		3.16667	1	1.03333	1		4.28736	2.4023	2.10345	2.09195		354	341	344	331		339	352	345.5	345		320	325	330	326		326	336	339	339.5		489	436.5	449	455		413	410	377
	30	3.07	1	1	1		3.95402	2.54651	2.12791	2.05814		2.86441	1	1	1		4.11494	2.4023	2.17241	2.05747		241	236	231	235		240	241.5	235	236		308	307	309.5	323		307	313.5	318	319		452	407.5	401.5	410.5		454	448	414
	31	3	1.01961	1	1.0098		4.08511	2.55319	2.02128	2.02128		3.08475	1	1	1		4.25287	2.2069	2.14943	2.11494		255	239	237	242		257	249.5	248.5	251		313	324	320	320.5		314	330	330.5	330		474	410	410	406		453	436	406.5
	32	3.30303	1.08081	1	1		3.89362	2.59574	2.06383	2.04255		2.89831	1	1.03448	1		4.34483	2.09195	2.05747	2.2069		253	255	249.5	244		248	260	247	252		318	328.5	334	331		325	339.5	334	339.5		498.5	463.5	443.5	446		471	465	425
	33	2.9697	1.0303	1.0202	1		3.94805	2.69737	2.21053	2.01316		3.40678	1.11864	1	1.08475		3.83133	2.18072	2.07229	2.06024		264	252	258	261.5		245	249	242	241		304.5	313	321	322		306	322	320	326		471	421	426	423.5		433.5	426	399
	34	3.00971	1.05825	1.04854	1.07767		4.02632	2.57895	2.26316	2.07895		3.15254	1.08475	1.01695	1.0339		4.28736	2.21839	2.13793	2.08046		255	263.5	271	288		246	232	251	257		303	314	308	322		311	326	324.5	336		509	428	401	417		420	419	387.5
	35	2.9875	1	1	1.0125		3.83333	2.41667	2.11111	2.08333		3.15873	1.19048	1.1746	1.07937		4.17857	2.22619	2.09524	2.11905		244	271	277	277.5		237	228	249	248		331.5	335.5	342	340		333	351	350.5	346		480	373	363	366.5		406	422	382
	36	3.0303	1.09091	1	1		4.56897	2.77586	2.15517	2.05172		2.86441	1.01695	1.0339	1		3.96552	2.18391	2.05747	2.04598		262	250	254	256.5		257	256.5	252	252		336	334	331.5	347.5		327.5	343	340	339		464	416	419	419		430	413	399
	37	2.92405	1.01266	1	1		4.05882	2.76471	2.08824	2.29412		2.80952	1.03175	1	1.01587		4.01176	2.18824	2.17647	2		238.5	264	271.5	272		238	238	245.5	260		320	323.5	324.5	341		320	333.5	324	329		469	382	390	379		475	451	409
	38	3	1.03371	1	1.01124		3.98246	2.59649	2.12281	2.05263		2.91525	1	1	1		4.2069	2.22989	2.11494	2.08046		266	249	255	255		262	251.5	253	251		315	319.5	323.5	326		318	330.5	330	331		498	446	439	446		459	455.5	428
	39	2.86486	1.01351	1	1		3.80303	2.80303	2.09091	2.04545		2.83607	1.09836	1.01639	1.01639		4.11765	2.10588	2.07059	2.08235		310	294.5	297	298		286	289	282.5	283		322	324	323	325		322.5	324	328	339		608.5	452	456	457		493.5	429	411
	40	2.7839	1.04237	1.01695	1.01695		3.96947	2.86036	2.08609	2.11812		2.94915	1.01695	1	1.01695		4.1125	2.225	2.1875	2.0125		306.5	290.5	302.75	302.5		267.5	264	270	276.25		330	332	329	341		328	336.5	328	331		554	479	475.25	478		518.5	482.25	451.5
	41	3.07944	1.05696	1.03165	1.03165		4.27027	2.97297	2.16216	2.35135												331	310.25	314	320.5		257	250	263.5	259.5												528.75	469.75	465.75	463.5		527.5	515	444
	42	3.00883	1.06005	1.02041	1.04082		4.20455	2.81818	2.29545	2.06818												318.75	301	301.75	304.25		269.75	269.5	280	287												543.5	467.25	469.5	477.5		516.25	499.5	473
	43	2.54082	1.03061	1	1.02041		4.02273	2.70455	2.34091	2.20455												343	321	319.5	317.25		264.75	263.5	276	280												571	486.5	494.25	496.75		579.25	528.75	499.5
	44	2.56377	1.00962	1.01923	1.02632		3.71047	2.80138	2.13538	2.04348												323.75	308.5	319.75	305.75		267.25	266.25	272.25	273.5												667.5	568.5	555	553		561	519.5	506
[truncated: 9 more columns]

## Sheet: Fig. 3d
Figure 3d
		Dorsal and ventral PFC						Inferior PPC
		Cycle 1	2	3	4			Cycle 1	2	3	4
	cell #1	-0.00834006	0.00689058	-0.00475342	0.00325147		cell #1	0.00615688	-0.00870127	0.00611288	0.0138731
	cell #2	0.0516239	0.00357495	-0.0150187	-0.0134381		cell #2	0.013875	-0.0148447	0.0123405	0.0431094
	cell #3	-0.000258969	0.00735771	0.0213709	0.0184374		cell #3	0.00198994	-0.0348221	-0.0166472	-0.00588259
	cell #4	0.0166356	-0.00414656	0.00875932	0.0107996		cell #4	-0.0114704	0.000161741	-0.00499965	-0.0163266
	5	-0.0126203	-0.014588	-0.0084089	0.00667614		5	-0.00193297	-0.0156268	0.0161343	-0.00350403
	6	-0.00528958	-0.00670173	0.0270834	0.00270521		6	0.00668335	0.00675175	0.0155013	0.0186916
	7	0.0435618	0.00156226	-0.00167248	-0.000701542		7	-0.00235273	0.00366829	0.0073692	0.0171103
	8	-0.00872889	0.0120558	0.014329	-0.0122075		8	0.00291212	0.00325324	-0.0136731	-0.0129385
	9	0.0182629	-0.00587865	-0.00589373	-0.0177988		9	0.00916233	-0.0100545	-0.0189243	0.0239035
	10	-0.00100981	0.031364	-0.00897361	0.000732928		10	0.016941	0.038695	-0.00900043	-0.00945372
	11	0.00550075	0.0583215	-0.0168221	0.024054		11	-0.0109703	-0.0285623	-0.00168331	-0.0223292
	12	-0.00688166	0.00270224	0.0142211	-0.00706568		12	-0.00937221	0.0287719	-0.0315735	0.00413896
	13	-0.00102598	-0.0021672	0.00883649	-0.00711229		13	0.0139959	0.0264214	0.00610251	0.000849575
	14	-0.0114226	-0.00320776	-0.0234268	-0.00445722		14	-0.00293691	0.0410899	0.00143071	0.0150364
	15	0.00475535	-0.0131219	-0.00152925	0.0141228		15	0.00387069	0.00399348	-0.00229114	-0.0153283
	16	0.0115855	0.0976325	0.0435445	0.0686565		16	-5.40889e-05	-0.00788616	-0.00265812	-0.0034746
	17	-0.00539576	-0.00718236	-0.00944598	-0.0130591		17	0.0061193	-0.00686079	-0.012845	0.017913
	18	-0.00173877	-0.010085	0.0264002	0.0204872		18	0.0269314	-0.0180106	-0.0116724	-0.037002
	19	-0.00683384	0.039755	0.0120689	-0.00246011		19	-0.00539473	-0.0149856	0.00855609	-0.00842139
	20	0.00506303	0.0129824	-0.00239125	-0.00221754		20	0.00282414	-0.0166672	0.042309	-0.00987671
	21	0.0177794	-0.0128755	0.00796514	0.00201063		21	0.00270755	0.00987623	0.0079978	0.00879854
	22	0.0388287	-0.00688362	0.015922	-0.0010225		22	0.00721147	0.0279079	0.0399787	0.0407405
	23	-0.00296802	-0.00499589	0.0132147	-0.00407892		23	-0.0149664	0.00563209	0.00677327	-0.000775497
	24	-0.00379771	-0.00346184	-0.0108465	0.0175672		24	-0.00550405	0.0537271	-0.0139112	0.0170745
	25	-0.0105919	0.00736333	0.0185057	8.12173e-06		25	-0.00449291	-0.0220544	0.0201536	0.0146939
	26	0.0204293	0.0535475	0.0304846	-0.0215857		26	0.00653576	0.00480442	-0.0132687	-0.003858
	27	-0.0070078	-0.02182	-0.0107412	-0.00512292		27	-0.011805	0.0254837	-0.00657415	0.023678
	28	-0.00442963	0.11217	0.0332608	0.0265987		28	-0.0055864	0.0114134	-0.000314527	0.00705744
	29	-0.00743475	-0.00464642	-0.00710461	0.00491831		29	0.00134575	0.000424566	0.00334103	-0.00987651
	30	0.0113852	-0.00473951	0.0106716	0.00880965		30	0.0241549	-0.00364057	0.00397349	6.98613e-05
	31	-0.00296548	0.00141878	-0.00361687	0.00122715		31	0.000876137	0.0483764	0.0324222	0.0218036
	32	-0.00261257	0.014098	-0.00949278	-0.0134173		32	0.00735438	-0.00483914	0.0165558	0.00140076
	33	-0.00529407	0.00137087	-0.0193459	-0.0150295		33	-0.000229515	0.0188544	-0.011187	0.00370017
	34	-0.000984231	0.0324219	0.000592171	0.000639332		34	0.0507617	0.153337	0.109041	0.103093
	35	0.0233432	-0.00467624	0.00203599	0.0166129		35	0.00466888	0.0676703	-0.00528108	-0.0112524
	36	-0.00230605	-0.0228902	-0.0210382	0.00497643		36	0.0185973	-0.0159217	0.00365839	0.0512477
	37	-0.00535425	0.00275633	0.00676188	-0.0103644		37	-0.00516395	0.00775567	-0.0019396	0.030633
	38	0.0336767	0.00961875	0.00240861	0.00982284		38	-0.00808293	-0.0139064	-0.0128779	-0.000521064
	39	0.0164773	-0.0079235	0.00283887	0.0037869		39	0.000739564	0.0227674	-0.0108606	0.0127154
	40	0.0127597	0.0867709	0.00511745	-0.00763796		40	0.0211533	0.0540923	0.0415253	-0.0132365
	41	-0.0029253	0.00866536	-0.00224369	0.00542676		41	-0.0096351	-0.0054668	-0.00319135	0.000839689
	42	0.00753139	-0.00806162	-0.00801267	0.00136255		42	-0.00692109	-0.0174809	0.0148654	0.0207308
	43	0.000572304	0.0128394	0.0295335	0.0327877		43	-0.000874971	-0.00444277	0.00114841	-0.00418161
	44	-0.00800598	0.0165794	-0.00212447	0.00926559		44	0.00729912	0.0233919	0.00977884	0.0076974
	45	-0.0145166	-2.75458e-05	0.00410037	-0.0176157		45	0.00834018	-0.00943362	-0.0167541	-0.0087184
	46	-0.00239965	0.00710393	-0.000744477	-0.00155212		46	0.0329815	-0.0175847	-0.000665642	-0.017493
	47	0.0100066	-0.011469	-0.000209275	-0.0142781		47	-0.00136808	-0.0147847	-0.0136134	-0.0168409
	48	-0.00978153	-0.0253281	-0.00359743	0.00173206		48	0.00831851	0.0276676	-0.0121224	0.00282539
	49	0.0350742	-0.00136508	-0.00161536	0.00142343		49	0.000616581	0.00171846	-0.0112452	0.0578691
	50	-0.00747128	0.0108693	0.0205314	0.0295269		50	0.000267467	-0.0173568	-0.00883137	0.0447368
	51	0.000522647	0.00311474	0.0124632	-0.00796161		51	-0.00555908	0.00231855	0.0282263	0.0124109
	52	-0.00790899	0.0203038	-0.00297476	0.0217704		52	0.0226697	0.0164764	0.000373309	-0.00195767
	53	0.00772367	0.00468454	0.00358394	0.00295293		53	-0.00431313	-0.00463338	0.00133471	-0.0193638
	54	-0.0144505	0.114094	0.0312235	0.0472004		54	-0.000668044	-0.0134902	0.0107297	0.0177496
	55	-0.00119668	-0.0133963	-0.00136911	-0.0106846		55	-0.00173459	-0.0422062	-0.0166439	-0.018411
	56	-0.00567437	-0.0102177	0.0492979	0.00622803		56	0.00603767	0.0152709	0.0464764	0.0423854
	57	0.0212633	0.00773543	0.11729	0.00149068		57	-0.00296257	-0.0188489	0.00424939	-0.000816741
	58	0.0068665	0.0590826	0.00113507	0.0254583		58	-0.0048213	-0.00281735	0.0196565	-0.0197726
	59	-0.00819199	0.0211974	-0.0139334	0.0435737		59	0.00598288	0.0332615	0.0159813	0.00235551
	60	0.0211648	-0.0185336	-0.0305285	0.0110959		60	0.00279286	-0.0293222	0.00971275	-0.0147003
	61	-0.00922994	-0.0131892	-0.0155754	-0.00331182		61	0.0368715	0.0857971	0.0744179	0.0891658
	62	0.00755546	0.00303437	-0.00855478	0.00244799		62	-0.000163478	-0.0138846	-0.0145023	0.0308285
	63	0.00452664	0.00291333	0.0041385	-0.0105779		63	-0.0162684	-0.00981606	0.00777309	0.0237518
	64	-0.00762692	-0.0153703	-0.0144598	0.000381445		64	-0.0114982	0.00549088	0.0125461	0.016701
	65	-0.0085417	0.159544	-0.00452895	0.0391234		65	-0.00925469	0.0173065	0.0172578	-0.030462
	66	0.00183648	0.0016166	-0.0118658	0.00520791		66	0.0302116	-0.00533245	-0.00217083	0.0366533
	67	-0.00570356	-0.00669003	-0.0017075	-0.0115698		67	0.0003726	0.063862	0.036668	0.0467765
	68	0.0171506	0.0286424	0.00364309	-0.00862448		68	0.00271802	-0.00484482	0.0113552	-0.0132943
	69	0.0227328	0.0149702	-0.00431175	0.0268638		69	0.00264748	3.71735e-05	0.00323974	0.0217552
	70	-0.00791442	-0.00296801	-0.00891547	-0.0039554		70	0.00141108	0.000731432	0.0114147	0.00933604
	71	-0.0103568	0.0196386	-0.00609293	0.0576984		71	-0.00265547	0.00220638	-0.020295	-0.00114222
	72	0.00385688	-0.00676506	0.00348469	-0.0111253		72	-0.000225501	-0.00941317	-0.00530213	0.00259164
	73	0.00363109	0.000105709	0.00917098	0.0245277		73	-0.00697919	0.00517029	0.0381105	-0.00279587
	74	-0.00777891	0.00752771	0.0129181	0.0203245		74	-0.00300433	0.00155024	0.0294937	-0.0143324
	75	-0.0103214	-0.00625217	0.00352701	-0.00154991		75	-0.00647881	0.00642683	0.0116692	-0.0221646
	76	0.00330349	0.0416497	0.00435743	0.0160666		76	0.00220022	-0.0046631	-0.0116164	0.00508062
	77	0.0142286	0.01774	-0.0200585	-0.0177649		77	-0.00735531	-0.0130098	0.00135281	-0.00433751
	78	0.00104687	-0.00671534	0.0217963	-0.00896757		78	-0.0080893	-0.00217624	-0.00166856	0.00448087
	79	-2.9892e-05	0.00142065	0.00353962	-0.00525708		79	0.0147296	-0.0163941	0.0127959	-0.00692732
	80	0.0297312	-0.00704557	-0.0232402	0.0231375		80	-0.0021481	0.000275153	0.00377802	-0.0118755
	81	-0.00373463	0.00294259	0.0131432	-0.0170267		81	-0.00671447	0.00640316	-0.0105877	0.00239963
	82	-0.00650076	0.00916067	-0.00989477	-0.0150493		82	0.00281718	-0.000368566	-0.0110641	-0.00544322
	83	0.0282446	0.0104083	0.0135163	0.00521993		83	-0.0145174	0.00964639	-0.00211225	-0.0125875
	84	0.00973538	0.0209374	0.0628191	0.0484686		84	-0.00723122	0.00701309	-0.0106086	-0.000375376
	85	-0.0142614	-0.0160802	0.0214838	-0.0153736		85	0.0429228	0.00910923	0.0242014	-0.00224631
	86	0.018529	0.0399442	0.00510451	0.0201546		86	0.0269272	0.0228591	-0.0208828	0.0176977
	87	0.0214714	0.111456	0.0474623	0.0199568		87	-0.00857826	-0.0199754	0.00295875	-0.0105999
	88	0.0377545	0.00727951	0.0068097	0.009519		88	-0.00926448	-0.0171122	0.0393934	-0.00170114
	89	-0.0119656	0.031536	-0.00808183	0.0336835		89	-0.000282448	-0.0182846	0.00667089	-0.00301514
	90	0.0138035	-0.00881701	-0.0039329	-0.0123568		90	0.00661887	-0.0116403	-0.0114911	0.0231836
	91	0.0140822	0.123434	-0.00336728	-0.00583122		91	0.00980363	0.0204885	0.00976883	-0.00182672
	92	-0.00194337	0.00817931	-0.00100879	-0.00226666		92	0.00725137	0.0641702	0.0315742	0.0667487
	93	0.00429608	0.0075341	0.0121767	-0.0112496		93	-0.00174132	-0.0173146	0.0215896	0.0055508
	94	0.00214119	-0.0027243	0.00836119	-0.00516778		94	-0.00383264	0.00731067	-0.00692605	0.0503497
	95	0.00766282	0.013893	0.0243682	0.0130188		95	0.028386	-0.00899003	0.0447788	-0.00309439
	96	-0.0126927	0.0230861	0.0209234	0.0158911		96	-0.00930282	-0.00803719	0.0162815	0.015545
	97	-0.00772643	0.0194769	0.0253161	0.0288228		97	0.0421778	0.380636	0.48132	0.455947
	98	-0.0130654	-0.00488719	-0.00508553	-0.00339813		98	-0.000311832	0.0119899	-0.00483626	-0.0121132
	99	0.0259338	0.00442609	-0.00601181	0.0116469		99	0.00508603	0.0313889	-0.0133376	-0.00283703
	100	-0.00110409	-0.00292378	-0.00454102	0.0224644		100	-0.00872987	-0.0049995	-0.00372363	0.0117488
	101	0.00588171	0.0290199	0.00323692	0.00300164		101	-0.00848225	0.00337409	0.00777844	0.0222272
	102	-0.00712623	-0.00348381	-0.00685494	0.00736078		102	0.0172757	0.0199454	-0.00746095	0.000824082
	103	0.0107499	0.00381983	0.0150959	-0.00166528		103	0.0236597	0.0424556	0.0492412	0.0072642
	104	0.0294729	0.00850512	0.0252666	-0.00912152		104	0.0136367	-0.0139251	0.0239628	0.00717792
	105	0.00700236	0.0188135	0.0275978	0.0148483		105	-0.00564322	-0.0031434	0.0204933	-0.014398
	106	0.00550523	-0.00859347	0.0269688	0.00158135		106	0.00189756	-0.0318449	0.0167806	0.0502766
	107	0.0856186	0.0496621	0.0359515	0.0811516		107	-0.00782015	-0.00509341	0.00435591	0.015602
	108	-0.00194449	-0.00435189	0.0110226	0.0150627		108	-0.000606813	-0.0114334	-0.0119022	0.00909035
	109	0.0496453	0.0267308	-0.00276054	-0.00122515		109	-0.00412938	0.00811372	-0.0162374	0.00134533
	110	-0.00514061	-0.00846965	-1.95418e-05	0.000153913		110	0.0597899	-0.0199163	0.0344843	-0.0196407
	111	0.0392149	0.00681237	-0.0121881	-0.00658895		111	0.0425439	0.0733255	-0.0255099	0.115409
	112	0.0129732	-0.00348972	0.00320946	0.00788875		112	-0.00871205	0.00919944	0.0432879	0.0478435
	113	-0.00526595	-0.00164454	0.012465	-0.0256996		113	-0.00520967	0.0310846	-0.0116765	-0.00176071
	114	-0.00269461	0.0431969	-0.00688023	0.012119		114	-0.000876264	0.00155694	-0.0233557	-0.0337887
	115	-0.00596427	-0.00746343	-0.0220808	-0.00655746		115	-0.00397437	-0.0171407	0.0261823	0.015571
	116	0.00882911	0.0125578	0.0144664	-0.00919318		116	0.000246696	0.0238429	0.00161796	0.0372505
	117	-0.00361079	0.00240399	0.00958738	0.0207312		117	0.00620798	-0.00187513	0.00355319	-0.00191823
	118	-0.00595193	0.000847576	0.012804	-0.020972		118	0.00863557	0.00486935	0.00338374	0.0321043
	119	-0.00978747	0.0749119	0.02279	0.0016447		119	-0.00486147	-0.00815076	-0.0143187	-0.00491235
	120	-0.00839983	0.000312333	0.00713897	-0.0119408		120	0.000402918	0.00195256	0.00427188	-0.0036939
	121	0.017256	-0.0173099	-0.0257471	0.0439669		121	-0.000959004	0.0303761	-0.0167433	0.00229131
	122	-0.00428805	0.00381814	-0.00762006	-0.00349068		122	0.0294156	0.0367606	0.0370069	0.10066
	123	-0.0023969	-0.00440107	-0.000994569	-0.0131625		123	0.00838312	0.0103428	-0.0152688	0.028093
	124	-0.000636901	0.0109301	-0.00687312	-0.0095583		124	0.00717435	0.03937	0.0229046	0.0357732
	125	0.0170865	0.0157543	0.0129771	0.0780472		125	0.000375244	-0.00149333	-0.0045658	-0.00591049
	126	0.0373232	0.0904043	0.0265494	-0.00335588		126	-0.000910456	-0.00854719	0.0397944	0.00294937
	127	0.00029833	0.00899119	-0.00580223	0.0159893		127	0.0201029	-0.00399544	0.00926457	-0.00709606
	128	0.006404	-0.00777939	-0.0186787	0.0381764		128	0.00229277	-0.0156988	-0.00667265	-0.00722245
	129	-0.0101863	0.0213003	-0.0112862	0.0138648		129	-0.0140742	0.0665485	0.035122	0.0069447
	130	0.00979605	0.0238454	0.0375332	-0.00815765		130	0.00533575	-0.00751554	-0.00330208	-0.00175943
	131	0.0323818	-0.0111099	0.00702156	-0.00918365		131	-0.00782508	0.00616463	-0.00504012	-0.00939613
	132	0.00852029	-0.00225049	-0.0132757	0.0201019		132	-0.0177104	-0.0068405	-0.00406874	0.00508536
	133	-0.00476702	0.00588038	0.0186596	-0.0186098		133	0.00347474	0.0232555	-0.00349385	0.0194867
	134	-0.00282372	0.0234899	0.013074	-0.00791902		134	-0.00373415	0.062751	0.0583115	0.0452129
	135	-0.0147885	0.0153554	0.00286835	-0.00670694		135	0.00193804	0.00687208	-0.00425913	0.00628774
	136	0.00821909	-0.000578907	-0.00244288	-0.00520952		136	0.00730646	-0.004956	-0.0178116	0.00819932
	137	-0.00273444	-0.0081041	-0.00152243	0.00489206		137	0.00161691	0.0730824	0.117242	0.143615
	138	0.00293056	0.0186819	0.0456846	-0.00963606		138	0.000865668	0.0174052	-0.00053493	0.0131635
	139	0.00161703	0.00345173	-0.0053131	0.00290622		139	-0.00526604	0.0217342	0.0032558	0.00576767
	140	-0.00859702	0.00797546	0.0439627	-0.00961454		140	0.00380372	0.0227906	0.0409877	0.0513982
	141	-0.00511675	-0.005531	0.00378671	-0.0136811		141	-0.00630612	0.0115013	0.024547	-0.00610044
	142	0.00558674	0.0272853	0.00405565	0.0200527		142	0.0120377	0.0324219	-0.0158465	0.0192086
	143	0.00398327	0.0120097	0.0122858	3.80053e-05		143	-0.0122994	0.0184212	-0.0122986	0.0213576
	144	0.0146473	0.000957359	0.0137717	-0.014924		144	0.0126231	-0.00553567	-0.0115111	-0.00897619
	145	0.0376372	0.0206205	0.057278	0.0602246		145	0.00379396	-0.00227476	-0.00457396	0.0342128
	146	0.00916991	0.00605253	-0.022539	0.0281518		146	0.0625235	0.00883354	0.0133371	0.0091535
	147	0.0214098	0.0068139	0.0155147	-0.00565287		147	0.0594284	0.0288527	0.0432096	0.0582136
	148	0.0101388	0.00640598	0.0111332	-0.00250886		148	0.00681459	0.0136742	0.00659155	0.000705513
	149	-0.00262249	-0.0107984	0.0108836	0.0151249		149	0.0371992	0.0332668	0.0312077	0.00158018
	150	-0.000523026	0.00415114	0.00462173	0.0174557		150	0.0101195	-0.00386097	0.00787546	-0.00465322
	151	0.00397795	0.0193904	-0.0156496	-0.00510437		151	0.0368002	0.0333837	0.0469171	0.00930072
	152	0.00524952	0.0142434	-0.000799255	0.0253721		152	0.00484603	0.00661936	0.0345147	0.0282255
	153	0.00121933	0.000453242	-0.00388445	0.01038		153	0.0094581	0.0115232	-0.000818526	0.00118844
	154	-0.0026125	2.16723e-05	0.00635884	-0.00165187		154	-0.00591335	-0.00534388	-0.000856188	0.00208274
	155	-0.000890767	0.0917087	0.132232	0.135751		155	-0.00446986	-0.0171727	-0.00116596	0.00747958
	156	0.0167811	0.0508486	0.054329	0.0205611		156	0.0288352	-0.0113505	-0.0127749	0.00711065
	157	0.0161137	-0.0261168	-0.0160192	0.0269173		157	0.0190225	0.0343641	0.0205047	0.0101958
	158	-0.00380611	-0.00296919	-0.00129514	0.00506203		158	0.00752713	0.0144062	-0.0069341	-0.0143338
	159	0.0612933	0.134344	0.131213	0.0408865		159	0.000733077	0.00230728	-0.00391631	-0.00699974
	160	0.00687578	0.0236755	0.00095247	-0.00568872		160	0.00809876	-0.00716084	-0.00209645	-0.000434978
	161	0.031411	0.0654524	0.0812963	0.0747251		161	-0.00663277	-0.0091925	0.00334103	-0.0210015
	162	-0.00531205	0.00759137	-0.015219	0.0154393		162	0.000822307	-0.0068445	-0.00215273	0.0372685
	163	0.0395907	0.326645	0.194232	0.117742		163	0.01872	0.0136229	0.00418346	0.0100021
	164	0.0184003	0.0267547	0.0605074	0.073834		164	0.00407761	-0.00733656	0.00647455	0.0314747
	165	0.0317628	-0.0262206	-0.00566012	-0.00831636		165	-0.00625659	0.032999	0.0237816	-0.00693759
	166	0.0939464	0.0256875	0.0098897	-0.00173778		166	0.0015848	0.000117569	0.0135621	-0.0133212
	167	0.0588653	0.135109	0.16996	0.124042		167	0.00364994	0.0351342	0.00548532	0.0192066
	168	0.0400496	0.018638	0.0860139	0.0533256		168	-0.00420015	-0.0101293	-0.00173299	0.00074816
	169	-9.54123e-05	3.07742e-06	1.02215e-05	-1.85247e-05		169	-0.0100669	0.104429	0.00827876	-0.00966891
	170	0.00015221	2.46192e-05	0.00413127	0.00172654		170	0.00587262	0.00652219	-0.00580312	0.00915562
	171	0.00333444	-0.012291	0.0465443	-0.00344757		171	-0.010039	0.0101865	-0.0062244	0.0170647
	172	-0.00740276	0.00865309	0.0217547	0.0047842		172	0.00491847	-0.00480637	0.00770746	0.0114552
	173	-0.00568046	-0.0084308	-0.00705283	0.0160756		173	0.0129569	6.68609e-05	-0.00486961	0.00709184
	174	0.00707795	0.0183629	0.0142208	-0.00526765		174	-0.00557485	-0.0111091	0.0297177	0.0174895
	175	-0.00582665	0.0113352	-0.00306912	0.0128034		175	0.00889781	0.022191	0.00877173	0.00830035
	176	-0.00014151	-0.00406179	0.0254751	-0.000487225		176	-0.00528865	0.0855748	0.0419699	0.0427189
	177	-0.00723227	0.010782	-0.0187455	0.00315061		177	-0.000457848	0.0390811	0.00307785	-0.00415705
	178	-0.0105389	-0.00588117	-0.0227603	-0.0169413		178	-0.000910408	-0.00296178	-0.0121693	-0.00943872
	179	-0.00333578	-0.0116513	0.00151895	0.00685488		179	0.00664499	0.0128916	-0.0126885	0.00758531
	180	0.112263	0.00693642	0.0217923	0.0086207		180	-0.0120544	-0.0120175	-0.0283522	0.0208501
	181	0.00374303	-0.0241457	0.0124977	0.0558177		181	0.00364016	-0.00123668	0.0208747	-0.0243558
	182	-0.007637	0.0170928	-0.00418603	0.00828711		182	-0.00584655	-0.0210327	-0.0146547	-0.0138937
	183	0.0131597	0.0561842	0.0418499	0.0182622		183	-0.00243138	-0.0150609	0.0134091	-0.00932125
	184	0.0040897	-0.00413302	0.0115106	0.0131502		184	0.00215833	0.0116164	-0.00360544	-0.0058374
	185	-0.000344875	-0.00203288	0.00869249	-0.017627		185	0.0166897	-0.02758	0.000628399	-0.0166085
	186	0.157627	0.12948	0.143274	0.183131		186	-0.00580189	0.0034943	-0.0116517	0.000748674
	187	0.00401185	0.0134681	-0.0015084	0.0191993		187	-0.0142591	-0.00410558	-0.0324338	0.0120304
	188	0.000904651	0.0203179	0.00756048	0.0223019		188	-0.00286823	-0.0193585	0.00282138	-0.0386094
	189	0.0529575	0.0530779	0.0340354	0.0202397		189	-0.0118786	0.0326287	-0.0202394	0.0144039
	190	-0.00125899	0.024886	-0.00452946	-0.00293859		190	-0.00305335	0.0280736	0.0220041	0.000467957
	191	0.010282	0.141765	0.121367	0.123791		191	0.00216279	0.000836922	-0.00355846	-0.0168141
	192	0.0261051	0.0462073	0.0120488	0.0286541		192	0.0130029	0.0045693	-0.0133517	-0.0180491
	193	0.0180375	0.0448787	0.0498579	0.0214142		193	-0.00552586	0.015031	0.0214917	-0.024566
	194	-0.00772482	-0.00144038	-0.00841954	-0.000350157		194	0.0175299	-0.012517	0.0038147	-0.0149449
	195	0.00350752	-0.000492896	-0.0114437	-0.00766062		195	0.00447934	-0.0166924	0.000154508	-0.00745812
	196	-0.0161314	0.0165496	0.00911664	-0.0101704		196	-0.0142205	0.0283015	-0.0231916	-0.000828982
	197	-0.00476981	0.0208997	-0.0127719	-0.00785036		197	0.014767	-0.00319719	-0.0158944	-0.0183572
	198	0.00538635	0.0549049	-0.00192937	0.0208439		198	-0.00564687	-0.0258239	-0.0148836	-0.0191579
	199	0.0162391	0.0246787	-0.000746322	-0.00961531		199	0.0123022	-0.00479739	0.00496102	-0.00101241
	200	-0.00840548	0.0294762	-0.00442446	0.000377683		200	-0.0107955	-0.0138799	-0.00502815	-0.0116226
	201	0.0239021	0.0595251	0.095646	0.0182227		201	-0.00370885	0.0495166	-0.003383	0.0280067
	202	0.0205052	-0.00647601	-0.011257	0.00459919		202	0.0155969	0.0148257	0.0124121	0.0365557
	203	0.0152316	0.0551828	0.115049	0.0715856		203	0.0345125	0.0859403	0.0289836	-0.045885
	204	0.0788015	0.0287093	0.188123	0.0720041		204	0.0506208	-0.00175263	0.008792	-0.0176608
	205	0.059989	0.150462	0.123131	0.19776		205	0.0288319	-0.0291059	0.018462	0.00286642
	206	-0.0107474	0.153374	0.0608094	0.129784		206	0.0125759	-0.00849175	0.0279461	0.0235646
	207	0.0236952	0.0257149	-0.0112361	0.0132092		207	0.013213	0.00619094	-0.00970394	0.0399491
	208	0.00429839	0.00394365	-0.000598587	0.0280489		208	0.00101336	-0.0109054	0.0112111	0.0190188
	209	0.011329	0.236227	0.277159	0.194997		209	0.0214309	0.0391926	-0.0286583	0.0176461
	210	0.072948	0.23773	0.28346	0.268465		210	0.00139125	-0.00312713	-0.00246129	0.0240385
	211	-0.00190799	-0.00573279	-0.00284356	-0.00288161		211	0.00141325	-0.0195814	0.00154878	-0.0289646
	212	0.0170105	-0.00529709	0.0106613	0.00552954		212	0.0148098	0.02252	-0.0218772	0.0217356
	213	-0.00799471	0.0766647	0.0607823	0.0737843		213	-0.000214752	-0.0187041	0.0271833	-0.0049072
	214	0.00940063	-0.000990078	0.0522282	-0.0164493		214	-0.00917564	-0.0297105	0.0184507	0.0160526
	215	0.00978947	0.0667089	0.0312081	0.00780834		215	0.00649957	-0.0162744	0.0153646	0.0234528
	216	0.00559558	-0.00406884	0.0240658	0.00187		216	-0.0101258	0.00323921	0.00876732	5.46298e-05
	217	0.0155411	0.0694054	0.0464327	0.0548828		217	0.00230796	0.0269417	0.0125706	-0.0252393
	218	-0.00374452	0.0108579	0.0289558	0.0159306		218	0.000953154	-0.0107161	0.0153524	-0.0023391
	219	-0.0126434	-0.0228084	0.000457478	0.0217369		219	-0.00295562	0.0140591	0.0376351	0.0109906
	220	0.00496493	0.0361172	0.0135672	0.0125725		220	-0.0130252	-0.00339859	-0.00749027	0.00133711
	221	0.00095443	0.0920311	0.0147992	0.0254386		221	-0.00327338	0.0288919	0.0119485	0.0244049
	222	0.00909283	0.0199832	0.0346436	0.0020254		222	0.0194992	0.0374688	0.022719	-0.0181864
	223	0.0327061	0.092696	0.0860072	0.10226		223	-0.00827283	-0.0130076	-0.0278966	-0.0330729
	224	-0.00486262	0.0714632	-0.0111563	0.0709514		224	-0.00256801	-0.0191294	0.0179583	-0.026057
	225	0.00522004	0.036735	0.0758424	0.0206412		225	-0.0178346	0.000472364	0.00291826	0.00147398
	226	-0.0107587	0.00170497	-0.00848908	-0.00311578		226	0.0043595	0.0264633	0.0210467	0.00134926
	227	-0.0022658	0.0027856	-0.00989724	-0.0026312		227	0.0129168	0.0153531	-0.0012834	0.0128289
	228	0.0313707	0.0203508	0.00371078	-0.0023968		228	-0.000364826	0.0114874	-0.0250449	0.00707394
	229	-0.00348767	0.00365042	-0.000466408	-0.0125002		229	0.00261939	0.0296682	0.00952437	0.0206174
	230	-0.00386088	0.00467705	0.0356299	-0.00399582		230	0.0030085	0.00853372	-0.0300148	0.0109248
	231	-0.00668042	0.00165521	0.0276786	-0.00657995		231	-0.000714646	0.0157773	0.0152017	0.0247223
	232	-0.00245868	0.0210845	-0.0213329	0.0273872		232	-0.0271316	0.000872945	0.0236196	-0.00255638
	233	0.00998751	0.0704768	0.0289191	0.00957191		233	-0.0201518	0.122947	0.0837918	0.0382086
	234	-0.00304225	0.0437053	-0.0159148	-0.00876581		234	-0.0160113	-0.00252959	-0.0051458	-0.0280218
	235	0.0209422	0.0106942	-0.00220671	0.0429894		235	-0.0258524	0.0423446	0.0179547	-0.0346346
	236	-0.00140283	-0.0113603	0.00682166	-0.0132562		236	-0.00613839	-0.0203295	0.0285864	-0.021609
	237	-0.0055533	0.0552444	0.0220651	0.0260419		237	0.00895978	0.0242233	0.0144573	0.0130564
	238	-0.0105656	0.0121837	-0.000917996	0.00039577		238	0.0191096	-0.0311985	0.000391431	0.0138436
	239	0.0017707	0.0261079	-0.00586198	0.00172102		239	-0.0153647	0.0129119	-0.012139	0.0406345
	240	0.0164266	-0.0381473	-0.0158774	0.0150841		240	0.0182059	0.0160481	0.00544944	0.0126076
	241	-0.00565805	0.0691816	0.0175577	0.00301763		241	0.014945	0.0125074	0.00161162	0.0115255
	242	0.011963	0.0336291	0.000304052	0.0129905		242	0.00407246	0.0369003	0.0396966	0.00446692
	243	-0.0036984	0.0131208	-0.00705412	-0.0146228		243	0.00546669	0.0194474	0.00959912	-0.00306084
	244	0.0159871	-0.0152074	-0.0134928	0.00630604		244	0.0222973	-0.00940279	-0.00569702	-0.0121021
	245	0.0480437	0.0409404	0.0347833	0.017175		245	0.00101678	0.0167034	0.00854272	-0.0200605
	246	0.00734057	0.00349134	0.0117032	-0.0176934		246	-0.00532996	-0.0126965	0.0105956	-0.014154
	247	0.0137504	0.00783372	-0.00678135	-0.0153517		247	0.0164806	0.0868793	0.00661465	-0.000696247
	248	-0.00558291	0.0373502	4.22251e-05	0.0161892		248	-0.000502107	-0.00999697	0.0166797	-0.021375
	249	-0.0133001	-0.0048279	-0.00563906	0.0075664		249	-0.0139346	0.0101926	-0.0171312	-0.0192003
	250	-0.00152596	0.0255588	0.0309551	-0.0134333		250	0.0142205	-0.0210264	-0.0337728	-0.0337755
	251	-0.00566565	0.00218332	0.0184482	0.00310393		251	0.000550385	-0.0186056	0.00469149	0.00712781
	252	0.00193109	-0.00525221	0.0175095	-0.00726211		252	-0.0110196	-0.0244263	-0.009311	0.00533123
	253	-5.54774e-05	0.0110395	0.0183938	0.0254389
	254	-0.0038133	-0.00716244	0.00319858	-0.00857303
	255	0.00536048	0.0197985	0.0651041	0.0472708
	256	-0.0104965	0.0231124	0.0444303	-0.000341473
	257	0.0182008	-0.0235256	0.00576455	0.00880805
	258	0.00125875	0.000229372	0.00351385	0.00204584
	259	0.0129196	-0.000375349	0.0304088	0.00520481
	260	0.105571	0.0573663	0.00555268	-0.021884
	261	0.0154525	0.00433806	0.0103614	0.0108422
	262	0.00429718	0.0889903	0.0393342	0.0500646
	263	0.0136494	0.072334	0.0309425	0.0202386
	264	0.00239808	0.0104662	0.0274847	0.0173986
	265	0.0104021	0.0451128	0.0160126	0.0788822
	266	0.011091	0.093843	0.072641	0.0610461
	267	0.0227917	0.0345738	0.0208883	0.0253626
	268	0.344716	0.321492	0.306262	0.273096
	269	0.011184	0.0299069	0.00441184	8.20643e-05
	270	0.0530329	0.0577767	0.0770155	0.0436672
	271	-0.0128878	0.114192	0.0440141	0.033197
	272	0.00593212	0.0131931	-0.00109339	-0.0317979
	273	-0.000766099	0.0186884	-0.00239235	0.0031232
	274	0.00222316	-0.00659175	0.00331051	-0.00816697
	275	0.00211781	-0.00620914	-0.0172817	-0.0139017
	276	0.00499926	0.0308617	0.105919	0.0155326
	277	-0.00551315	-0.0179801	-0.00325318	-0.0153905
	278	-0.00511317	-0.00320298	-0.0047825	0.00347963
	279	-0.000331677	-4.81375e-05	0.0144195	-0.0194316
	280	-0.0120998	-0.00480128	0.00634049	-0.0110044
	281	-0.00524158	0.0129457	0.00218755	-0.0190937
	282	0.00911679	0.0087318	0.0160246	-0.0017463
	283	0.00259473	0.0479992	0.0216637	-0.00741394
	284	-0.00331809	0.0069342	0.00365742	0.001613
	285	0.00944257	-0.0227772	0.00311672	0.0380878
	286	0.00400826	0.00931537	0.025953	0.0185287
	287	-0.009123	-0.000717882	-0.0096912	0.00556696
	288	0.0286801	-0.00736763	0.00145065	0.0324101
	289	0.00558607	-0.00952015	-0.0131688	-0.00118685
	290	0.0123233	0.00412912	-0.00808157	-0.0246341
	291	-0.010878	-0.00821232	-0.0125221	-0.00337592
	292	-0.00598876	-0.00156666	-0.00573078	0.000930209
	293	-0.0108881	-0.0023786	0.00272912	0.00187519
	294	-0.016674	-0.00818869	-0.00173586	-0.00602936
	295	0.000153135	-0.0144626	-0.0103897	-0.00423561
	296	-0.0119836	0.00628198	-0.0122277	-0.00193387
	297	-0.00351482	0.0310206	-0.00808665	0.00207508
	298	0.0435253	0.0212912	0.00197448	-0.00362005
	299	0.0122892	-0.000281407	0.0474183	-0.0171979
	300	-0.00185276	-0.00400038	0.00600164	-0.00456707
	301	0.0139303	0.0120198	0.0211803	-0.0095404
	302	0.00292135	0.00862848	-0.0098857	0.0168022
	303	0.0253681	0.00279176	0.0823072	0.0515163
	304	-0.00777551	0.0117604	-0.00506044	0.00514217
	305	0.00396364	0.396721	0.301257	0.36064
	306	0.0133275	0.0104133	0.00336321	-0.0323942
	307	0.000660797	0.00351139	0.00682612	-0.0226483
	308	-0.0126892	-0.00845698	-0.00615616	-0.00146226
	309	-0.00286257	-0.00450383	0.00868208	-0.0111943
	310	0.02081	0.0124532	0.0167352	0.00307576
	311	0.00196498	0.00565061	-0.00152156	0.0146491
	312	-0.0069394	-0.00450258	0.0112838	0.00413323
	313	0.00463465	0.00459384	0.0116577	0.0141451
	314	0.0020159	-0.012801	-0.0196189	0.0180485
	315	-0.00748204	-0.000772969	-0.00891	0.00440389
	316	-0.00916323	0.0029499	-0.00692863	-0.00117135
	317	-0.00299069	-0.00442503	0.0110514	-0.00298624
	318	-0.00463315	0.0253467	0.012921	-0.00804592
	319	-0.00117478	0.198049	0.128418	0.116911
	320	-0.00302227	-0.0353139	0.00939292	0.00328621
	321	-0.0088535	0.0124384	-0.0143494	0.0351335
	322	0.000728743	0.0524071	0.0559567	-0.00598045
	323	0.00325257	0.0294383	0.00306161	-0.00249109
	324	-0.0129305	-0.000947616	0.0176118	0.0447303
	325	0.00423584	0.0133574	-0.00577883	0.0175826
	326	-0.00620454	0.0231193	-0.0194155	-0.00027869
	327	-0.0044997	-0.00130478	0.0081189	0.000764791
	328	0.0301364	-0.00586487	0.0436446	0.0121397
	329	0.0148944	0.0481696	-0.00264005	-0.0295215
	330	-0.0121036	-0.00555761	0.0164048	0.000360549
	331	0.00364558	0.0186306	0.0193393	0.0252281
	332	-0.00551508	0.0338393	-0.0258056	-0.0176803
	333	0.000369687	0.0109459	0.00697816	-0.0147175
	334	0.00460964	0.0451254	0.0521813	0.0293465
	335	0.0735229	0.0649668	-0.00505331	-0.0145913
	336	-0.00523602	-0.00864049	0.0276774	-0.0294619
	337	-0.00207721	0.077278	0.0475776	0.0200363
	338	-0.00575622	0.0373792	0.00527726	0.00272939
	339	0.00146999	0.0134955	0.00108444	0.0254814
	340	0.00986448	0.120076	0.103436	0.0935961
	341	0.102524	0.0155259	0.0469949	0.00969077
	342	0.0109603	0.189848	0.124814	0.130837
	343	0.0560305	0.0967021	0.0914597	0.0256804
	344	0.0108642	0.171772	0.150023	0.136648
	345	-0.00555259	0.00207216	0.00406149	0.0126705
	346	-0.0033334	-0.00215216	0.00647909	0.0195583
	347	0.0631873	0.0231286	0.00623168	0.0487678
	348	0.00513119	0.110544	0.0309342	0.0421415
	349	-0.00565568	0.00171975	-0.00868444	-0.00210863
	350	0.00577594	0.0323893	-0.00720315	0.0192588
	351	0.0468827	0.00346251	-0.0119632	-0.00693057
	352	0.00475383	-0.00227956	0.0132277	0.00714055
	353	0.00313267	0.0785364	0.0643464	0.0740709
	354	0.0134752	0.0783555	0.0186229	0.0158731
	355	0.00569893	0.0214427	0.0369876	0.0430558
	356	-0.000817265	0.0105425	0.00412405	-0.00362984
	357	0.00777564	0.00735434	0.00698286	0.00648611
	358	-0.000494453	0.0224794	0.0197674	-0.00819094
	359	-0.00677408	-0.0227457	0.020846	0.0196223
	360	-0.0154667	0.018375	0.0552071	-0.00217788
	361	-0.00643969	-0.0103724	-0.0202064	-0.00462963
	362	0.043139	0.0275063	0.000556083	0.00520859
	363	0.0359427	0.0360683	-0.0116434	-0.00235519
	364	0.00354649	-0.0130045	0.00066826	-0.0305951
	365	-0.00154551	-0.0147101	-0.00787884	0.00923235
	366	-0.00911057	0.00832391	0.0184115	0.0150243
	367	0.00929912	-0.00692149	0.0350452	-0.00714363
	368	0.0147887	0.0130316	-0.00448105	-0.00946295
	369	-0.00107219	-0.010215	0.0104691	-0.00730677
	370	-0.0101906	0.00641254	-0.00758661	0.00146595
	371	0.00702346	-0.0180101	0.00732059	-0.00840715
	372	-0.00482232	0.00156658	0.00389691	0.0256138
	373	0.00525319	0.0117172	0.00708774	0.00290135
	374	0.0107281	0.0398874	0.0411757	0.0325949
	375	0.00379458	-0.0132309	-0.00579617	0.026645
	376	0.0154008	-0.00891991	0.017305	-0.00283095
	377	-0.00192989	0.0159245	0.0240397	-0.00619824
	378	0.00524143	-0.00574867	-0.00647116	-0.0151784
	379	0.0434061	-0.018756	-0.0307819	-0.0164816
	380	-0.00806183	0.0217225	0.0150508	0.0371456
	381	-0.0033383	-0.00886136	0.013213	0.000472723
	382	0.00121609	-0.0164869	0.00179775	0.0225165
	383	-0.0145692	-0.00436767	0.0123758	-0.00722998
	384	0.00874553	0.0558979	0.0243306	0.044812
	385	0.00562395	-0.0285373	-0.00408585	-0.00556921
	386	0.0264238	0.0397686	0.0319234	0.0115649
	387	0.000490649	0.00224858	0.00731222	0.000106682
	388	-0.00137284	0.0312156	-0.0200386	-0.00419704
	389	-0.00395871	-0.00561203	-0.00874154	-0.0238096
	390	-0.00931759	-0.00839782	0.00169379	-0.0264477
	391	-0.00365887	0.0836217	0.163459	0.132237
	392	-0.00499394	-0.00966736	0.0176017	-0.00145314
	393	-0.00774078	0.01173	0.0131812	-0.00260576
	394	-0.00865802	-0.0146322	0.0159633	-0.0126027
	395	-0.00181572	0.00541531	0.00518315	-0.00951446
	396	0.012614	-0.00847316	0.0131218	-0.00507868
	397	0.00255982	0.215317	0.0676073	0.1327
	398	-0.0028066	-0.0147325	-0.000971247	-0.0068668
	399	0.0188249	-0.0128995	0.0127605	0.00149901
	400	-0.00538409	0.00199353	-0.00532879	-0.00644465
	401	-0.00448609	0.0156005	-0.0100688	-0.0149702
	402	0.0104252	0.0225583	0.00323427	-0.0117999
	403	0.00869382	0.0406742	0.00206986	0.00910093
	404	-0.000969693	0.0107869	0.0320893	0.0485273
	405	0.000542706	0.00169245	-0.000696997	-0.00656932
	406	0.000610288	0.00994903	-0.00578898	-0.00814393
	407	0.00979609	0.0244929	0.00727514	0.0208407
	408	0.0526358	0.0285521	0.0356607	0.000281266
	409	0.000946314	-0.00271231	0.00817182	-0.00326062
	410	0.000311977	-0.0117718	-0.00561199	0.0120886
	411	0.0123245	-0.00670742	-0.00933679	-0.0039312
	412	-0.00777939	-0.0450562	-0.0315033	-0.0382818
	413	0.00550354	-0.000765821	0.00947381	-0.00727956
	414	0.000875844	-0.0262302	-0.0126836	-0.0229014
	415	-0.00508214	-0.00771397	0.0104674	-0.00521535
	416	0.000270463	0.0398709	0.00881995	-0.00362141
	417	-0.0139752	0.0217775	0.0105074	-0.00297914
	418	0.0057503	0.014088	-0.00513484	0.000437263
	419	0.000605073	-0.0067777	-0.0182878	0.0124619
	420	-0.012126	0.0460642	-0.00916852	-0.00523139
	421	0.0197895	0.0103984	-0.00260878	-0.0117019
	422	-0.0145818	-0.0193844	-0.0252383	-0.0131389
	423	0.0212514	0.0165619	0.00434016	0.0109591
	424	0.0242056	-0.0286215	-0.00300597	-0.0330771
	425	-0.0128258	0.0064191	0.0195313	-0.0106577
	426	-0.000456604	-0.00666959	-0.016906	0.0396106
	427	-0.00543917	-0.0113159	-0.0189963	-0.0140275
	428	-0.0174296	0.0118023	0.00608298	0.0041068
	429	-0.00874158	0.00481953	0.0660703	0.0445344
	430	0.0156684	-0.0140719	-0.00978844	-0.00053559
	431	-0.0109299	-0.0319273	-0.0187571	-0.000356124
	432	0.0168351	0.0559584	-0.0205784	0.00564275
	433	-0.0170655	0.00846133	0.0213276	0.00526484
	434	-0.00256262	0.0462458	-0.0277865	0.00890835
	435	0.0289049	0.0148221	0.00121752	-0.0118165
	436	0.0103966	-0.019244	0.00739459	0.0340258
	437	0.0957479	-0.01233	-0.0102738	0.0154583
	438	-0.018491	0.00802875	0.028093	0.0233986
	439	0.0221835	-0.0039967	-0.00105134	0.00438889
	440	-0.000535034	-0.0272464	-0.0215206	-0.0274478
	441	9.82862e-05	0.00495735	-0.0340762	-0.00995666
	442	0.0267182	0.0246975	0.0183507	0.0124582
	443	0.00603096	0.000821586	-0.0229496	-0.0278924
	444	-0.0165445	-0.0102872	-0.0353707	-0.0174336
	445	-0.0101054	-0.00117497	0.00506638	-0.0655481
	446	0.0136023	0.0207144	-0.000218708	-0.025411
	447	0.0271536	-0.00830226	-0.0113106	0.0104862
	448	0.00119621	0.0111703	-0.00283436	0.00467755
	449	0.00614383	-0.0206792	-0.0321006	-0.0201176
	450	-0.000618394	-0.0368037	-0.0313856	-0.00366642
	451	0.000297903	-0.026543	-0.0203022	0.0057972
	452	0.0013481	-0.0226905	-0.0355061	7.04189e-05
	453	0.00699868	-0.0035761	0.0106728	-0.0082628
	454	0.00524704	0.00841083	-0.0261507	-0.0123574
	455	0.0205822	-0.0158979	0.000887397	0.0641565
	456	-0.00652264	-0.00152499	-0.00440059	0.00224857
	457	-0.00403086	-0.0136328	0.0624612	-0.00555546
	458	-0.00526065	-0.013606	0.0116893	0.0129893
	459	-0.00126874	0.00280772	0.00568796	-0.0119437
	460	0.105414	0.0457537	0.0551561	0.116998
	461	-0.00292325	-0.0028359	-0.0224888	-0.00709406
	462	0.0366218	0.0139316	0.0323313	-0.00731573
	463	-0.0226373	0.00139603	-0.0140543	0.000268364
	464	-0.012698	0.023654	-0.0206694	0.0298637
	465	-0.00899899	-0.00630092	-0.0184474	-0.00474344
	466	0.00638038	-0.0216555	-0.0226267	-0.00486981
	467	0.0348848	0.0647638	0.0385679	-0.0106276
	468	0.0120973	-0.0236425	-0.0194435	-0.0221261
	469	0.00394482	-0.0222832	0.0462174	-0.0093612
	470	0.00819055	0.00454302	-0.029854	0.00394938
	471	5.21871e-05	-0.00130683	0.0120559	-0.000643788
	472	-0.00158669	-0.00318583	-0.00840979	-0.0184041
	473	-0.0142154	0.0538949	0.0492884	-0.0023781
	474	0.0112633	0.0687533	0.102759	0.014175
	475	-0.0132328	0.189067	0.247296	0.266975
	476	-0.00793367	0.00539343	-0.00793028	-0.0196176
	477	-0.00803702	0.00720638	0.00871052	-0.00433491
	478	0.00470461	-0.00150839	0.0131097	0.000702505
	479	0.00925773	0.00104299	-0.0191295	0.0207314
	480	-0.0119167	0.00117885	0.0457358	0.0153001
	481	0.0820384	0.0160691	0.0023484	0.0180542
	482	0.0285852	-0.00789368	-0.01861	0.0303674
	483	0.0411196	0.00371113	-0.0166251	0.00454004
	484	-0.0142615	-0.0346971	-0.000871379	-0.0149025
	485	0.128571	0.0162042	0.00711271	0.00211513
	486	0.0114913	-0.00132237	0.0166879	0.00962265
	487	0.000967172	-0.023921	-0.0110799	-0.0198864
	488	0.018644	0.0149892	-0.0169001	0.0313899
	489	0.00966143	0.0931659	-0.000533147	-0.0328836
	490	-0.00809487	-0.00662511	0.0123207	-0.0105307
	491	0.0163212	0.000733052	0.00339292	-0.0206398
	492	-0.0077179	-0.00202359	0.0153289	-0.012652
	493	0.00115116	0.012408	0.00767081	-0.00670922
	494	0.0149523	-0.00790657	-0.000956205	0.00671686
	495	-0.00941423	0.00258219	-0.00592703	-0.0264359
	496	0.00325954	0.00640613	0.131059	0.0322419
	497	-0.00496966	0.0216451	0.0128159	-0.0239927
	498	-0.00634552	0.0169645	-0.044732	-0.0109194

## Sheet: Fig. 4a
Figure 4a
	Dorsal and ventral PFC
	Mean classification accuracy (as presented in the color-map plot)
	0.6035	0.5755	0.5605	0.498	0.4625	0.4475	0.4395	0.4375	0.399	0.3705	0.3465	0.3105	0.269	0.2235	0.1755	0.218	0.232	0.2225	0.221	0.2025	0.205	0.195	0.2365	0.238	0.2315	0.2065	0.195	0.1875	0.1855	0.2045	0.206	0.1915	0.1855	0.2075	0.215	0.2315	0.2345	0.243	0.2435	0.231	0.2355	0.239	0.2535	0.2575	0.246	0.229	0.1725	0.2025	0.216
	0.579	0.588	0.5685	0.5175	0.4745	0.4535	0.4475	0.4475	0.4325	0.3745	0.3555	0.321	0.2925	0.232	0.2015	0.2095	0.234	0.237	0.2295	0.222	0.243	0.233	0.2315	0.231	0.2365	0.2135	0.214	0.184	0.2025	0.214	0.197	0.2345	0.2365	0.218	0.2055	0.214	0.231	0.2415	0.242	0.2165	0.215	0.2125	0.244	0.233	0.2245	0.241	0.1965	0.199	0.21
	0.5685	0.59	0.6305	0.61	0.5295	0.494	0.4605	0.4395	0.41	0.3825	0.346	0.2955	0.276	0.2595	0.235	0.2535	0.2575	0.247	0.2325	0.2435	0.2885	0.2515	0.2305	0.2235	0.2585	0.212	0.2295	0.196	0.2055	0.221	0.204	0.251	0.235	0.2175	0.194	0.208	0.213	0.219	0.2225	0.204	0.2095	0.2245	0.2375	0.2305	0.204	0.2225	0.2135	0.218	0.236
	0.5115	0.513	0.6025	0.6465	0.581	0.5385	0.4855	0.4545	0.431	0.3995	0.3535	0.3005	0.2845	0.2335	0.223	0.268	0.272	0.22	0.223	0.2645	0.262	0.2195	0.214	0.2265	0.226	0.2065	0.209	0.2015	0.1845	0.209	0.246	0.2365	0.217	0.228	0.1945	0.182	0.206	0.232	0.2315	0.2125	0.201	0.19	0.2085	0.2175	0.219	0.2055	0.1915	0.1975	0.211
	0.4365	0.4215	0.4785	0.571	0.628	0.5995	0.556	0.5025	0.453	0.4465	0.3655	0.317	0.295	0.24	0.2295	0.257	0.2365	0.2345	0.2375	0.2765	0.3085	0.2325	0.247	0.2365	0.2205	0.231	0.24	0.2215	0.2115	0.234	0.227	0.236	0.2295	0.227	0.208	0.2145	0.2335	0.2485	0.267	0.2345	0.244	0.2365	0.229	0.25	0.2875	0.271	0.2305	0.2455	0.2275
	0.404	0.4515	0.448	0.5285	0.609	0.599	0.5775	0.543	0.4725	0.4315	0.3985	0.329	0.313	0.2465	0.2285	0.272	0.2525	0.2335	0.266	0.291	0.2715	0.2305	0.2585	0.2685	0.2675	0.234	0.242	0.209	0.189	0.2165	0.2285	0.203	0.202	0.2245	0.205	0.2195	0.219	0.243	0.2675	0.26	0.2755	0.278	0.271	0.278	0.268	0.252	0.2575	0.282	0.2705
	0.4325	0.4225	0.435	0.4675	0.524	0.5725	0.545	0.52	0.4955	0.473	0.44	0.388	0.353	0.3175	0.287	0.2945	0.2625	0.2545	0.266	0.256	0.2395	0.2275	0.264	0.2885	0.28	0.237	0.252	0.2265	0.203	0.226	0.22	0.216	0.216	0.2325	0.2465	0.23	0.2415	0.2295	0.23	0.2695	0.2475	0.2535	0.2525	0.269	0.2295	0.218	0.2225	0.259	0.2535
	0.458	0.4555	0.4405	0.495	0.5185	0.5445	0.546	0.58	0.5545	0.5125	0.4815	0.428	0.374	0.321	0.3015	0.322	0.2925	0.292	0.294	0.285	0.2765	0.2445	0.26	0.269	0.281	0.249	0.2675	0.238	0.22	0.2355	0.2585	0.2595	0.237	0.2575	0.26	0.238	0.2395	0.2415	0.242	0.2435	0.245	0.2565	0.278	0.278	0.2475	0.221	0.236	0.263	0.2545
	0.3995	0.4085	0.3985	0.4495	0.4995	0.531	0.539	0.5575	0.5655	0.5655	0.5585	0.5005	0.4495	0.358	0.3185	0.3475	0.2895	0.286	0.3005	0.2965	0.311	0.298	0.2835	0.259	0.26	0.2625	0.2755	0.241	0.228	0.2245	0.242	0.263	0.243	0.246	0.2545	0.232	0.2145	0.2305	0.211	0.1945	0.2325	0.263	0.274	0.2325	0.235	0.242	0.233	0.249	0.2575
	0.316	0.3865	0.381	0.4145	0.451	0.467	0.4585	0.4975	0.5605	0.6185	0.5895	0.5355	0.507	0.4435	0.3875	0.344	0.33	0.3145	0.36	0.344	0.318	0.308	0.2975	0.298	0.2695	0.2465	0.265	0.2725	0.269	0.25	0.234	0.24	0.2525	0.244	0.2675	0.2365	0.241	0.2515	0.2465	0.23	0.2535	0.2565	0.251	0.228	0.266	0.2855	0.2425	0.2445	0.261
	0.3525	0.3795	0.3455	0.381	0.402	0.4445	0.428	0.465	0.5285	0.597	0.6045	0.5755	0.529	0.4585	0.372	0.334	0.3235	0.3215	0.3415	0.3405	0.3105	0.264	0.255	0.277	0.2465	0.2435	0.2485	0.238	0.237	0.2325	0.1995	0.205	0.232	0.2545	0.237	0.216	0.2005	0.245	0.2235	0.2375	0.2375	0.2145	0.207	0.2385	0.275	0.284	0.255	0.255	0.2475
	0.316	0.347	0.327	0.33	0.3315	0.3675	0.396	0.4205	0.525	0.5615	0.5825	0.5445	0.5175	0.4765	0.398	0.362	0.33	0.3095	0.333	0.327	0.3025	0.2595	0.257	0.275	0.2735	0.26	0.2245	0.2305	0.224	0.238	0.221	0.2325	0.2375	0.236	0.2425	0.235	0.202	0.214	0.2285	0.205	0.2055	0.209	0.2235	0.2595	0.2545	0.266	0.231	0.238	0.242
	0.243	0.292	0.2865	0.29	0.3025	0.3355	0.35	0.379	0.461	0.5245	0.5645	0.529	0.515	0.485	0.444	0.4145	0.3555	0.3565	0.345	0.321	0.316	0.2875	0.2455	0.252	0.2715	0.2475	0.226	0.2185	0.232	0.2405	0.238	0.2475	0.256	0.2545	0.252	0.203	0.2125	0.222	0.207	0.224	0.241	0.227	0.237	0.2535	0.2125	0.1855	0.1975	0.2285	0.206
	0.213	0.2695	0.269	0.268	0.302	0.312	0.3305	0.333	0.3915	0.4695	0.5	0.518	0.51	0.466	0.521	0.4635	0.417	0.3965	0.3495	0.327	0.335	0.292	0.2425	0.2505	0.275	0.2245	0.228	0.218	0.243	0.228	0.2395	0.2385	0.2495	0.249	0.262	0.2375	0.1905	0.223	0.216	0.1895	0.2065	0.2125	0.239	0.2645	0.2355	0.189	0.164	0.183	0.1845
	0.192	0.234	0.2455	0.269	0.2845	0.3005	0.3245	0.309	0.351	0.419	0.41	0.4475	0.466	0.4915	0.51	0.471	0.4365	0.394	0.376	0.3835	0.361	0.327	0.279	0.2735	0.304	0.236	0.223	0.2085	0.235	0.255	0.246	0.2325	0.265	0.289	0.2695	0.253	0.2285	0.243	0.232	0.2165	0.229	0.256	0.248	0.27	0.249	0.225	0.2165	0.2275	0.2265
	0.217	0.2575	0.293	0.3035	0.3005	0.304	0.332	0.3435	0.387	0.419	0.414	0.409	0.4215	0.4495	0.4335	0.4375	0.417	0.389	0.392	0.378	0.3355	0.3045	0.243	0.2585	0.2875	0.247	0.222	0.2275	0.2505	0.284	0.2605	0.2285	0.256	0.3005	0.2715	0.242	0.226	0.2115	0.2105	0.239	0.2525	0.236	0.256	0.276	0.256	0.253	0.246	0.2145	0.212
	0.252	0.25	0.276	0.291	0.2745	0.2715	0.2985	0.2985	0.3315	0.347	0.3615	0.353	0.3675	0.3795	0.4285	0.418	0.369	0.407	0.3725	0.3765	0.3555	0.282	0.268	0.2675	0.281	0.2525	0.2435	0.233	0.2375	0.2485	0.2505	0.258	0.241	0.246	0.2555	0.25	0.237	0.222	0.2225	0.2315	0.2555	0.2525	0.253	0.2535	0.2245	0.2325	0.224	0.2175	0.226
	0.26	0.2965	0.2855	0.2685	0.277	0.263	0.285	0.319	0.345	0.37	0.3505	0.373	0.397	0.4045	0.4115	0.409	0.3965	0.427	0.3695	0.3945	0.3855	0.316	0.332	0.32	0.3275	0.248	0.252	0.2505	0.236	0.2275	0.2515	0.252	0.2495	0.2505	0.2505	0.23	0.238	0.2565	0.258	0.2295	0.2545	0.28	0.2585	0.253	0.2515	0.2385	0.2175	0.216	0.2195
	0.2635	0.262	0.252	0.266	0.265	0.291	0.3225	0.3155	0.3315	0.3645	0.3355	0.327	0.3375	0.336	0.38	0.402	0.361	0.3565	0.3685	0.359	0.3445	0.308	0.306	0.3335	0.306	0.2645	0.2495	0.239	0.229	0.2395	0.2495	0.242	0.2335	0.232	0.236	0.2545	0.2425	0.228	0.2275	0.2225	0.2435	0.2815	0.265	0.247	0.2415	0.24	0.21	0.208	0.204
	0.232	0.2565	0.2485	0.2795	0.289	0.2985	0.3165	0.277	0.297	0.3175	0.3245	0.3285	0.323	0.3205	0.3775	0.392	0.351	0.3875	0.381	0.3475	0.36	0.3445	0.337	0.3475	0.339	0.2465	0.2225	0.216	0.223	0.218	0.2485	0.2355	0.226	0.223	0.248	0.2655	0.2585	0.229	0.195	0.1985	0.231	0.219	0.21	0.2185	0.2105	0.21	0.1885	0.1715	0.192
	0.2205	0.252	0.2505	0.248	0.2765	0.2605	0.2295	0.262	0.3145	0.3275	0.307	0.2925	0.295	0.297	0.336	0.338	0.331	0.3745	0.34	0.3445	0.41	0.392	0.3955	0.3695	0.3235	0.2435	0.2335	0.2245	0.2225	0.2245	0.258	0.2565	0.2175	0.215	0.2505	0.284	0.2565	0.243	0.223	0.2315	0.252	0.2345	0.2195	0.257	0.1815	0.1865	0.2045	0.1745	0.191
	0.187	0.2475	0.243	0.2355	0.252	0.238	0.239	0.246	0.298	0.314	0.285	0.2675	0.273	0.2995	0.3175	0.2955	0.2895	0.345	0.3275	0.358	0.389	0.343	0.369	0.3545	0.3185	0.2645	0.2355	0.234	0.2625	0.254	0.2665	0.2725	0.2645	0.2605	0.2885	0.282	0.2745	0.27	0.275	0.2545	0.2545	0.2255	0.2465	0.252	0.1835	0.186	0.202	0.199	0.2345
	0.191	0.2095	0.2425	0.2305	0.251	0.2685	0.265	0.249	0.2835	0.305	0.2535	0.255	0.247	0.2425	0.278	0.269	0.27	0.3315	0.333	0.356	0.4105	0.399	0.351	0.344	0.327	0.266	0.2375	0.245	0.2675	0.2435	0.245	0.2375	0.24	0.231	0.245	0.2625	0.2495	0.2455	0.233	0.23	0.2345	0.215	0.2005	0.2135	0.206	0.226	0.219	0.2035	0.2385
	0.2245	0.254	0.272	0.27	0.2265	0.257	0.2995	0.2535	0.2505	0.2935	0.2865	0.296	0.2465	0.2615	0.296	0.2755	0.2765	0.3205	0.3325	0.3615	0.4	0.3525	0.328	0.3325	0.338	0.241	0.246	0.232	0.2045	0.2025	0.209	0.225	0.2085	0.211	0.2365	0.244	0.2585	0.2375	0.2225	0.2245	0.25	0.2495	0.2335	0.2095	0.22	0.2345	0.223	0.2255	0.227
	0.236	0.2755	0.3075	0.252	0.202	0.2635	0.2875	0.2695	0.2605	0.277	0.2885	0.2945	0.2515	0.2695	0.296	0.3025	0.294	0.311	0.3155	0.3115	0.3375	0.317	0.306	0.3345	0.325	0.236	0.2425	0.235	0.2175	0.218	0.253	0.273	0.238	0.235	0.2495	0.232	0.25	0.247	0.2385	0.2405	0.248	0.2645	0.277	0.244	0.2275	0.2545	0.216	0.228	0.24
	0.207	0.2065	0.211	0.2105	0.2445	0.205	0.215	0.236	0.261	0.2585	0.239	0.2525	0.243	0.221	0.224	0.222	0.2485	0.2555	0.2735	0.262	0.262	0.2745	0.2655	0.2395	0.2305	0.273	0.29	0.3605	0.346	0.2995	0.309	0.3255	0.3435	0.338	0.3415	0.3225	0.283	0.306	0.3115	0.3225	0.295	0.312	0.3145	0.29	0.28	0.2315	0.2355	0.292	0.28
	0.1785	0.2105	0.2405	0.2035	0.2425	0.2375	0.2325	0.261	0.2655	0.244	0.245	0.2525	0.2165	0.219	0.233	0.236	0.2505	0.2365	0.225	0.204	0.2225	0.234	0.236	0.2355	0.2285	0.288	0.2735	0.3065	0.309	0.348	0.3565	0.332	0.361	0.3715	0.3345	0.3425	0.3235	0.323	0.338	0.3455	0.326	0.3135	0.3475	0.3215	0.2945	0.254	0.2355	0.2655	0.2575
	0.198	0.244	0.2325	0.22	0.216	0.197	0.2095	0.214	0.2135	0.225	0.235	0.224	0.1965	0.195	0.239	0.245	0.227	0.2205	0.1935	0.2055	0.2275	0.2455	0.244	0.245	0.2355	0.3335	0.298	0.3015	0.3205	0.359	0.35	0.333	0.3615	0.3435	0.308	0.353	0.3455	0.32	0.304	0.2925	0.274	0.264	0.281	0.2845	0.2595	0.2615	0.265	0.256	0.238
	0.18	0.219	0.209	0.218	0.2375	0.229	0.2245	0.236	0.238	0.271	0.2705	0.2395	0.245	0.245	0.246	0.2355	0.22	0.2205	0.211	0.1945	0.211	0.256	0.2305	0.2135	0.208	0.316	0.3045	0.301	0.2965	0.3225	0.3085	0.3185	0.3565	0.3385	0.2935	0.299	0.323	0.3095	0.2915	0.308	0.296	0.2555	0.276	0.2855	0.2595	0.2535	0.261	0.282	0.2625
	0.2075	0.2295	0.211	0.215	0.252	0.221	0.2535	0.2725	0.251	0.2825	0.2805	0.254	0.2575	0.2585	0.2735	0.2545	0.247	0.2295	0.2205	0.22	0.2215	0.264	0.2465	0.2145	0.2215	0.2945	0.3085	0.305	0.321	0.3285	0.336	0.3495	0.335	0.3235	0.361	0.3205	0.315	0.3345	0.3115	0.3445	0.351	0.285	0.2915	0.308	0.307	0.3025	0.2945	0.3045	0.2935
	0.2165	0.1965	0.1895	0.2095	0.2395	0.2425	0.232	0.214	0.229	0.2255	0.21	0.2115	0.209	0.2345	0.262	0.2355	0.2315	0.1975	0.216	0.224	0.2285	0.2565	0.245	0.223	0.2435	0.314	0.3415	0.3295	0.3325	0.338	0.352	0.346	0.3305	0.3155	0.345	0.346	0.31	0.3735	0.3575	0.3245	0.331	0.331	0.346	0.3225	0.3025	0.292	0.286	0.292	0.2805
	0.2165	0.248	0.233	0.2355	0.265	0.2515	0.2445	0.2565	0.291	0.2645	0.221	0.239	0.235	0.241	0.2795	0.2325	0.197	0.188	0.2245	0.219	0.2295	0.2485	0.231	0.245	0.279	0.3595	0.3605	0.33	0.3455	0.341	0.338	0.3195	0.3025	0.3245	0.339	0.324	0.3115	0.374	0.3685	0.3225	0.29	0.294	0.329	0.3015	0.274	0.2505	0.235	0.263	0.263
	0.22	0.263	0.2625	0.263	0.2715	0.239	0.243	0.2605	0.285	0.2715	0.217	0.2385	0.268	0.284	0.298	0.251	0.2265	0.239	0.232	0.2035	0.219	0.25	0.241	0.2215	0.2505	0.3555	0.3395	0.341	0.3805	0.3595	0.36	0.3355	0.3305	0.328	0.35	0.328	0.2955	0.3365	0.347	0.34	0.323	0.3035	0.296	0.304	0.3	0.259	0.2675	0.286	0.2765
	0.2225	0.226	0.2315	0.251	0.2405	0.249	0.244	0.2595	0.28	0.28	0.2535	0.28	0.282	0.28	0.3015	0.2785	0.2395	0.261	0.249	0.211	0.202	0.2315	0.225	0.1985	0.2285	0.3265	0.3375	0.338	0.3445	0.3575	0.3525	0.338	0.3345	0.326	0.3425	0.326	0.279	0.2985	0.294	0.31	0.3125	0.312	0.3215	0.299	0.2835	0.247	0.2445	0.2645	0.2785
	0.217	0.2285	0.2095	0.2075	0.211	0.2385	0.251	0.2625	0.2865	0.272	0.24	0.2895	0.2955	0.253	0.254	0.2545	0.226	0.2345	0.229	0.21	0.216	0.252	0.233	0.2215	0.248	0.3395	0.339	0.3	0.325	0.3595	0.3595	0.3435	0.335	0.326	0.369	0.38	0.354	0.379	0.383	0.3625	0.334	0.33	0.315	0.3145	0.292	0.2445	0.2635	0.2975	0.286
	0.218	0.256	0.2195	0.2205	0.2115	0.2265	0.231	0.219	0.256	0.259	0.2355	0.2495	0.2225	0.212	0.242	0.2485	0.246	0.2185	0.226	0.223	0.2415	0.2745	0.251	0.2285	0.2465	0.308	0.358	0.3305	0.2985	0.313	0.3225	0.335	0.3345	0.3215	0.3645	0.417	0.4595	0.3975	0.38	0.354	0.3435	0.3235	0.295	0.2945	0.2445	0.241	0.2595	0.269	0.246
	0.2425	0.2515	0.22	0.2215	0.219	0.204	0.227	0.2395	0.2465	0.28	0.246	0.2295	0.215	0.2	0.2365	0.2375	0.2055	0.2225	0.2475	0.242	0.262	0.286	0.274	0.255	0.2525	0.2935	0.3205	0.3325	0.3025	0.306	0.308	0.3125	0.3025	0.267	0.3375	0.423	0.4385	0.4345	0.4235	0.376	0.352	0.321	0.302	0.3135	0.2635	0.2625	0.271	0.251	0.238
	0.2565	0.281	0.2355	0.2105	0.2145	0.186	0.2155	0.2385	0.259	0.2925	0.298	0.286	0.258	0.2305	0.2275	0.2075	0.198	0.2425	0.2485	0.23	0.2505	0.285	0.271	0.238	0.245	0.292	0.302	0.331	0.3025	0.324	0.348	0.3205	0.2875	0.289	0.3515	0.4125	0.4615	0.504	0.497	0.428	0.3995	0.4055	0.414	0.3745	0.335	0.323	0.301	0.292	0.265
	0.2305	0.2435	0.228	0.203	0.2115	0.2205	0.228	0.2255	0.2465	0.2595	0.2485	0.248	0.233	0.21	0.2185	0.2165	0.199	0.223	0.2325	0.219	0.26	0.258	0.2365	0.2165	0.2235	0.3175	0.333	0.341	0.279	0.2845	0.3285	0.348	0.3155	0.3125	0.377	0.3745	0.4045	0.4905	0.5195	0.487	0.478	0.488	0.442	0.393	0.3455	0.349	0.3315	0.3315	0.2975
	0.2245	0.2215	0.2145	0.2045	0.226	0.219	0.24	0.218	0.2145	0.2395	0.246	0.245	0.25	0.205	0.2095	0.243	0.2125	0.213	0.2125	0.2015	0.2375	0.2315	0.223	0.2275	0.235	0.319	0.3265	0.314	0.28	0.2915	0.305	0.326	0.3185	0.303	0.328	0.342	0.3645	0.4375	0.492	0.531	0.4895	0.4445	0.4305	0.409	0.3695	0.3395	0.2965	0.344	0.3105
	0.2535	0.257	0.2255	0.2195	0.2325	0.228	0.245	0.2535	0.251	0.265	0.2835	0.246	0.231	0.2195	0.224	0.241	0.2315	0.258	0.23	0.2185	0.2405	0.2395	0.2395	0.23	0.2375	0.288	0.3065	0.2815	0.2965	0.3095	0.3145	0.3045	0.3175	0.3195	0.3385	0.358	0.338	0.3935	0.441	0.478	0.459	0.428	0.417	0.4475	0.4295	0.364	0.315	0.3225	0.264
	0.2615	0.2415	0.2225	0.21	0.2445	0.2775	0.2465	0.2215	0.253	0.241	0.242	0.2455	0.2215	0.222	0.229	0.228	0.2365	0.238	0.243	0.2255	0.2435	0.2475	0.2345	0.2415	0.2595	0.296	0.2955	0.2625	0.2495	0.301	0.3215	0.288	0.268	0.255	0.3175	0.3415	0.3345	0.399	0.443	0.45	0.4345	0.4535	0.497	0.4965	0.438	0.393	0.3485	0.365	0.3235
	0.23	0.215	0.22	0.1945	0.1925	0.224	0.2385	0.2225	0.2535	0.22	0.217	0.231	0.2465	0.251	0.2555	0.2235	0.239	0.2635	0.24	0.2065	0.2205	0.2405	0.2335	0.228	0.269	0.305	0.326	0.2915	0.2675	0.324	0.344	0.294	0.286	0.285	0.301	0.3095	0.3085	0.388	0.4385	0.427	0.4345	0.5055	0.508	0.4335	0.3845	0.3585	0.3595	0.4035	0.3915
	0.273	0.2505	0.229	0.2065	0.2235	0.2185	0.227	0.2385	0.2265	0.22	0.2645	0.265	0.2455	0.2575	0.2645	0.2205	0.246	0.2585	0.2205	0.2265	0.24	0.2715	0.2365	0.231	0.2395	0.2955	0.3225	0.3045	0.303	0.3335	0.339	0.3105	0.285	0.298	0.337	0.301	0.3065	0.4025	0.421	0.4125	0.475	0.519	0.457	0.4615	0.4345	0.3825	0.3765	0.383	0.355
	0.23	0.223	0.227	0.2285	0.231	0.219	0.208	0.2275	0.2275	0.252	0.2585	0.243	0.2015	0.2035	0.2505	0.234	0.226	0.246	0.2445	0.23	0.2105	0.22	0.242	0.229	0.2455	0.285	0.266	0.2585	0.2895	0.3	0.297	0.302	0.3295	0.2965	0.2895	0.262	0.2735	0.333	0.3295	0.357	0.431	0.4345	0.3705	0.402	0.4265	0.388	0.377	0.3775	0.3415
	0.2345	0.2385	0.206	0.186	0.2195	0.2295	0.251	0.198	0.1935	0.2365	0.2175	0.2275	0.1875	0.182	0.2295	0.234	0.2255	0.2425	0.2185	0.2105	0.205	0.221	0.247	0.243	0.2445	0.224	0.2315	0.2445	0.2435	0.283	0.2695	0.26	0.2615	0.2555	0.255	0.238	0.246	0.2975	0.3195	0.3345	0.361	0.3725	0.338	0.363	0.4245	0.422	0.3675	0.3575	0.344
	0.1915	0.216	0.234	0.207	0.2195	0.2215	0.2465	0.2185	0.2155	0.2385	0.2245	0.2285	0.213	0.185	0.1985	0.2225	0.2205	0.232	0.216	0.2135	0.236	0.2245	0.241	0.2495	0.225	0.251	0.247	0.2385	0.251	0.285	0.282	0.253	0.253	0.272	0.269	0.2555	0.258	0.293	0.32	0.3155	0.3175	0.3495	0.332	0.37	0.396	0.3845	0.3375	0.3545	0.364
	0.2095	0.211	0.218	0.2185	0.2085	0.219	0.243	0.24	0.216	0.233	0.237	0.208	0.1945	0.1925	0.1925	0.1965	0.202	0.2185	0.23	0.204	0.198	0.213	0.252	0.2575	0.2005	0.2935	0.286	0.2375	0.255	0.2855	0.268	0.271	0.266	0.267	0.2715	0.2475	0.2495	0.2705	0.3105	0.347	0.322	0.383	0.421	0.383	0.372	0.3555	0.356	0.386	0.362
	0.238	0.206	0.2155	0.199	0.205	0.2285	0.225	0.2065	0.194	0.208	0.214	0.2055	0.179	0.175	0.211	0.1985	0.1945	0.2035	0.206	0.194	0.226	0.2655	0.2735	0.2635	0.235	0.2685	0.262	0.251	0.2445	0.266	0.264	0.2405	0.247	0.257	0.269	0.2565	0.2365	0.24	0.2915	0.323	0.2935	0.358	0.4115	0.381	0.329	0.354	0.3885	0.3765	0.319
	0.18	0.2055	0.234	0.2065	0.2045	0.2175	0.2315	0.2215	0.217	0.258	0.232	0.2055	0.238	0.25	0.2455	0.227	0.245	0.241	0.207	0.231	0.253	0.222	0.246	0.254	0.242	0.2445	0.2475	0.235	0.232	0.2685	0.2835	0.268	0.2645	0.2675	0.276	0.2735	0.2795	0.235	0.2475	0.2785	0.257	0.302	0.3355	0.3235	0.354	0.376	0.3905	0.3975	0.374
	0.174	0.207	0.223	0.1855	0.174	0.1835	0.1845	0.2	0.247	0.268	0.2355	0.217	0.219	0.232	0.231	0.2275	0.2395	0.2195	0.2015	0.22	0.2285	0.193	0.2075	0.208	0.198	0.216	0.2355	0.2525	0.231	0.2435	0.2605	0.2615	0.255	0.231	0.2745	0.2815	0.2475	0.225	0.2705	0.3065	0.29	0.316	0.3385	0.3295	0.383	0.399	0.3525	0.375	0.397
	0.1845	0.2175	0.235	0.2155	0.196	0.1835	0.191	0.2165	0.2485	0.2565	0.208	0.1805	0.165	0.2045	0.23	0.2245	0.2315	0.2235	0.2165	0.2015	0.198	0.1975	0.2145	0.2005	0.2045	0.2165	0.25	0.2335	0.223	0.2455	0.239	0.2195	0.233	0.2415	0.265	0.272	0.2425	0.253	0.295	0.303	0.337	0.365	0.359	0.333	0.359	0.3805	0.358	0.365	0.3685
	0.185	0.1975	0.213	0.215	0.215	0.197	0.2115	0.2555	0.2545	0.243	0.2075	0.2235	0.24	0.238	0.223	0.213	0.21	0.214	0.224	0.212	0.198	0.2035	0.223	0.2215	0.218	0.24	0.2445	0.213	0.2435	0.259	0.217	0.2195	0.2515	0.255	0.2405	0.2275	0.2455	0.2745	0.2855	0.2495	0.275	0.336	0.3465	0.3425	0.334	0.3395	0.386	0.3955	0.359
	0.2165	0.196	0.1845	0.175	0.2	0.2065	0.23	0.23	0.223	0.2435	0.2285	0.247	0.25	0.25	0.232	0.208	0.183	0.1865	0.184	0.182	0.1635	0.1985	0.2305	0.2225	0.249	0.2345	0.2105	0.232	0.2825	0.2375	0.21	0.252	0.2865	0.282	0.232	0.2105	0.2415	0.2625	0.2415	0.2205	0.2575	0.309	0.326	0.3245	0.3325	0.3145	0.342	0.348	0.313
	0.196	0.215	0.2115	0.194	0.1975	0.186	0.2045	0.228	0.2215	0.233	0.222	0.2305	0.2255	0.2235	0.2	0.2255	0.202	0.178	0.192	0.2155	0.214	0.1905	0.185	0.231	0.2085	0.188	0.198	0.2005	0.243	0.2605	0.2435	0.2465	0.2325	0.225	0.247	0.235	0.203	0.2195	0.2555	0.2865	0.308	0.3005	0.2805	0.305	0.3325	0.31	0.282	0.3085	0.3215
	0.194	0.21	0.2135	0.2285	0.2175	0.1865	0.222	0.2235	0.252	0.254	0.222	0.192	0.219	0.226	0.1955	0.214	0.22	0.217	0.2025	0.2265	0.2595	0.209	0.242	0.238	0.2175	0.207	0.2095	0.206	0.22	0.2425	0.2255	0.259	0.2615	0.2545	0.2555	0.2505	0.2165	0.2475	0.246	0.238	0.2685	0.275	0.281	0.289	0.3005	0.2695	0.2495	0.267	0.276
	0.19	0.2045	0.209	0.217	0.21	0.185	0.22	0.207	0.229	0.225	0.1885	0.1855	0.207	0.2085	0.1825	0.1945	0.2215	0.192	0.1845	0.2055	0.2465	0.2245	0.206	0.2085	0.2025	0.242	0.2365	0.216	0.1985	0.2365	0.2185	0.24	0.2335	0.213	0.243	0.2225	0.2185	0.2435	0.2545	0.258	0.2805	0.316	0.3065	0.3275	0.353	0.316	0.2875	0.284	0.3
	0.2185	0.2155	0.169	0.1685	0.195	0.205	0.2005	0.1705	0.1695	0.2155	0.2175	0.2155	0.202	0.21	0.211	0.22	0.223	0.186	0.2055	0.2025	0.2095	0.219	0.191	0.1885	0.2075	0.2505	0.238	0.2485	0.1865	0.2135	0.2355	0.2525	0.2485	0.2145	0.2465	0.23	0.1965	0.231	0.255	0.254	0.27	0.2855	0.2795	0.2845	0.3015	0.3005	0.285	0.2775	0.312
	0.22	0.2345	0.2015	0.1885	0.2115	0.2195	0.224	0.205	0.193	0.206	0.2235	0.2395	0.231	0.215	0.2175	0.2335	0.245	0.206	0.2165	0.208	0.1875	0.184	0.188	0.1925	0.202	0.2315	0.205	0.2125	0.171	0.198	0.2295	0.2365	0.228	0.205	0.2405	0.2545	0.2255	0.239	0.2375	0.244	0.285	0.286	0.2805	0.2835	0.268	0.2435	0.2685	0.304	0.326
	0.2145	0.233	0.2135	0.209	0.214	0.219	0.2205	0.2205	0.2055	0.216	0.211	0.2175	0.222	0.2205	0.239	0.243	0.2375	0.199	0.217	0.215	0.2365	0.241	0.217	0.226	0.226	0.2445	0.229	0.221	0.1855	0.2125	0.207	0.2365	0.214	0.203	0.2485	0.249	0.2375	0.237	0.2365	0.249	0.2765	0.292	0.2865	0.3195	0.326	0.2795	0.2755	0.3215	0.3335
	0.2165	0.227	0.2145	0.232	0.2105	0.2145	0.2115	0.191	0.196	0.2235	0.189	0.1785	0.2055	0.2045	0.22	0.2375	0.239	0.224	0.2	0.2175	0.26	0.2755	0.2575	0.2385	0.2485	0.2675	0.266	0.253	0.235	0.2145	0.2255	0.2455	0.2305	0.234	0.246	0.233	0.224	0.2105	0.2405	0.276	0.2735	0.2685	0.2815	0.3005	0.316	0.301	0.2895	0.2965	0.291
	0.213	0.214	0.199	0.208	0.229	0.1955	0.2075	0.183	0.1965	0.227	0.198	0.178	0.1755	0.1795	0.199	0.2235	0.241	0.221	0.2055	0.2285	0.246	0.258	0.242	0.207	0.2355	0.25	0.235	0.2315	0.245	0.2505	0.2315	0.24	0.2475	0.238	0.2705	0.258	0.2555	0.244	0.258	0.295	0.2675	0.2885	0.3115	0.2795	0.291	0.3305	0.3115	0.2935	0.2645
	0.205	0.1895	0.1765	0.223	0.2695	0.221	0.2215	0.2375	0.227	0.2235	0.1745	0.1955	0.1955	0.178	0.2175	0.2275	0.232	0.204	0.198	0.2245	0.2135	0.2265	0.2425	0.1815	0.19	0.24	0.2395	0.258	0.2165	0.2345	0.26	0.2495	0.227	0.252	0.2595	0.2695	0.2615	0.237	0.254	0.272	0.266	0.267	0.274	0.2735	0.278	0.3275	0.302	0.2845	0.256
	0.187	0.1865	0.1945	0.2115	0.234	0.193	0.198	0.2075	0.217	0.2165	0.191	0.214	0.1915	0.224	0.2005	0.1645	0.1995	0.2055	0.211	0.214	0.2505	0.231	0.213	0.186	0.179	0.2335	0.2715	0.258	0.2405	0.2775	0.281	0.258	0.2415	0.238	0.2785	0.314	0.2995	0.2505	0.2745	0.29	0.2765	0.279	0.2515	0.2495	0.3035	0.3135	0.2925	0.2995	0.272
	0.2135	0.2115	0.219	0.2275	0.247	0.194	0.1915	0.194	0.1905	0.1875	0.19	0.2005	0.211	0.214	0.2065	0.183	0.2135	0.2305	0.2035	0.201	0.2155	0.235	0.203	0.205	0.214	0.2445	0.2275	0.2165	0.2465	0.28	0.2715	0.2555	0.2865	0.2425	0.26	0.294	0.2785	0.2745	0.287	0.3035	0.304	0.2695	0.2425	0.238	0.2855	0.277	0.268	0.2655	0.261
	0.2495	0.2235	0.264	0.269	0.234	0.1675	0.1745	0.169	0.1775	0.198	0.1845	0.191	0.201	0.192	0.2005	0.2035	0.207	0.224	0.188	0.172	0.211	0.214	0.214	0.225	0.245	0.2565	0.2285	0.227	0.2165	0.2215	0.2415	0.2395	0.221	0.207	0.2335	0.258	0.2665	0.281	0.292	0.253	0.2815	0.292	0.236	0.239	0.259	0.237	0.2175	0.2265	0.227
	0.2395	0.2405	0.2485	0.247	0.2435	0.2015	0.193	0.1905	0.189	0.178	0.1785	0.1995	0.176	0.1725	0.206	0.2175	0.2125	0.21	0.196	0.192	0.1935	0.184	0.1935	0.229	0.2405	0.2425	0.2175	0.233	0.245	0.238	0.2505	0.227	0.2	0.2125	0.2315	0.2495	0.266	0.2695	0.262	0.2565	0.28	0.294	0.2295	0.2505	0.292	0.2515	0.204	0.2015	0.19
	0.255	0.243	0.2455	0.2425	0.2405	0.221	0.212	0.2215	0.2125	0.209	0.1865	0.191	0.185	0.174	0.193	0.218	0.2135	0.202	0.218	0.204	0.193	0.1855	0.177	0.2215	0.2405	0.226	0.2435	0.262	0.2455	0.239	0.2655	0.2305	0.2015	0.2055	0.2225	0.2435	0.256	0.2685	0.263	0.263	0.2765	0.2615	0.2355	0.227	0.2475	0.2375	0.2135	0.1845	0.183
	0.265	0.234	0.222	0.2575	0.2315	0.2255	0.2485	0.2295	0.203	0.2295	0.205	0.189	0.1675	0.152	0.179	0.21	0.1855	0.2045	0.201	0.1925	0.214	0.2135	0.203	0.2375	0.241	0.2415	0.253	0.25	0.241	0.2365	0.2485	0.2315	0.223	0.211	0.224	0.244	0.2595	0.253	0.25	0.2535	0.2695	0.242	0.222	0.2425	0.2265	0.241	0.215	0.209	0.214
	0.2805	0.252	0.2675	0.2615	0.227	0.209	0.227	0.2415	0.221	0.216	0.197	0.1945	0.188	0.194	0.177	0.164	0.1775	0.22	0.214	0.212	0.2145	0.2275	0.21	0.21	0.212	0.259	0.219	0.2205	0.227	0.213	0.232	0.236	0.1985	0.199	0.2335	0.228	0.235	0.2115	0.236	0.2205	0.212	0.209	0.228	0.2405	0.221	0.2175	0.1895	0.196	0.1905
	0.255	0.2555	0.28	0.2605	0.246	0.2495	0.2795	0.2505	0.2395	0.246	0.205	0.212	0.1965	0.1895	0.213	0.214	0.208	0.2245	0.24	0.221	0.2255	0.2235	0.2455	0.227	0.207	0.2535	0.216	0.2135	0.19	0.2125	0.2405	0.2435	0.2245	0.217	0.2175	0.223	0.2325	0.2685	0.248	0.231	0.243	0.2445	0.2635	0.252	0.2175	0.2265	0.201	0.186	0.212
	0.258	0.275	0.2705	0.2525	0.288	0.3075	0.325	0.2595	0.245	0.263	0.2495	0.2415	0.208	0.2125	0.2755	0.226	0.196	0.2465	0.251	0.2355	0.2565	0.2465	0.2285	0.2195	0.1985	0.244	0.2125	0.2055	0.1985	0.2105	0.23	0.2305	0.2155	0.21	0.2125	0.2195	0.251	0.28	0.266	0.246	0.2705	0.246	0.246	0.2565	0.2685	0.278	0.2445	0.2	0.2085
	0.2985	0.2955	0.261	0.2655	0.3125	0.3265	0.3495	0.325	0.2975	0.284	0.2465	0.2435	0.236	0.2165	0.2085	0.2045	0.1975	0.2285	0.218	0.222	0.236	0.2415	0.217	0.1965	0.2035	0.2205	0.2105	0.2055	0.212	0.236	0.2465	0.218	0.2145	0.223	0.236	0.21	0.2275	0.2415	0.257	0.232	0.2505	0.2715	0.243	0.273	0.3055	0.3065	0.283	0.243	0.1975
	0.3285	0.2925	0.2665	0.3	0.318	0.2865	0.34	0.3315	0.2925	0.2775	0.2755	0.2535	0.239	0.2095	0.2075	0.188	0.2015	0.227	0.2025	0.211	0.2605	0.2485	0.2145	0.1825	0.1805	0.2245	0.223	0.208	0.222	0.259	0.289	0.263	0.229	0.2535	0.262	0.228	0.245	0.269	0.2805	0.2585	0.257	0.275	0.2955	0.31	0.2945	0.268	0.2555	0.2195	0.219
	0.2815	0.2985	0.2705	0.28	0.311	0.3195	0.3195	0.3255	0.3075	0.3075	0.3	0.2855	0.2335	0.2225	0.247	0.233	0.2075	0.227	0.222	0.2145	0.267	0.241	0.2405	0.223	0.233	0.2365	0.2105	0.217	0.2085	0.235	0.2615	0.2565	0.234	0.246	0.2395	0.218	0.2475	0.2855	0.278	0.2585	0.262	0.2915	0.318	0.311	0.2675	0.29	0.2905	0.267	0.2505
	0.282	0.285	0.253	0.249	0.315	0.293	0.312	0.3075	0.305	0.3375	0.3405	0.33	0.277	0.239	0.26	0.248	0.2305	0.242	0.237	0.234	0.262	0.246	0.231	0.2375	0.2635	0.208	0.1925	0.2265	0.2495	0.2255	0.2115	0.2305	0.236	0.221	0.2245	0.2175	0.2135	0.224	0.227	0.216	0.2055	0.23	0.2485	0.28	0.2675	0.2755	0.2995	0.267	0.2385
	0.274	0.277	0.237	0.2375	0.2775	0.279	0.262	0.262	0.259	0.272	0.3105	0.3015	0.2765	0.28	0.241	0.206	0.211	0.217	0.206	0.224	0.253	0.2335	0.2085	0.196	0.2235	0.1815	0.192	0.227	0.2185	0.223	0.1895	0.1915	0.217	0.2105	0.226	0.2265	0.2135	0.214	0.2235	0.2185	0.2255	0.23	0.284	0.3145	0.2925	0.2745	0.288	0.28	0.2505
	0.2765	0.278	0.269	0.2715	0.241	0.2335	0.2325	0.2165	0.239	0.2455	0.2345	0.2385	0.2495	0.2455	0.2725	0.236	0.218	0.217	0.213	0.197	0.202	0.21	0.2415	0.253	0.2415	0.2495	0.271	0.267	0.2415	0.246	0.269	0.2365	0.2165	0.226	0.242	0.244	0.2465	0.2405	0.241	0.2385	0.254	0.246	0.237	0.2475	0.2725	0.266	0.263	0.2875	0.2565
	0.254	0.2595	0.251	0.261	0.215	0.1955	0.2325	0.2245	0.239	0.2335	0.232	0.213	0.226	0.2205	0.225	0.211	0.1945	0.229	0.201	0.2075	0.18	0.189	0.233	0.2525	0.2525	0.246	0.2475	0.222	0.246	0.27	0.2525	0.219	0.217	0.2265	0.2305	0.234	0.2505	0.229	0.2055	0.2025	0.2515	0.253	0.239	0.209	0.246	0.242	0.235	0.235	0.2205
	0.2935	0.2585	0.279	0.2925	0.238	0.2255	0.2725	0.272	0.252	0.274	0.2625	0.2325	0.258	0.232	0.238	0.214	0.2105	0.226	0.232	0.223	0.1935	0.21	0.226	0.2445	0.2525	0.2355	0.262	0.244	0.253	0.2835	0.268	0.254	0.2385	0.225	0.2565	0.249	0.2255	0.2105	0.1965	0.197	0.237	0.2515	0.247	0.2445	0.252	0.253	0.2505	0.2425	0.2445
	0.312	0.28	0.275	0.271	0.244	0.263	0.2785	0.2895	0.279	0.28	0.279	0.2745	0.2725	0.2475	0.252	0.2005	0.1995	0.228	0.1925	0.2195	0.26	0.2735	0.26	0.2305	0.2455	0.265	0.2585	0.2455	0.2635	0.266	0.253	0.2425	0.234	0.212	0.2595	0.2625	0.215	0.198	0.2355	0.2565	0.278	0.2825	0.2605	0.253	0.233	0.2495	0.274	0.251	0.24
	0.2815	0.282	0.2825	0.277	0.227	0.225	0.2825	0.2765	0.244	0.2685	0.267	0.2725	0.239	0.208	0.207	0.2	0.2175	0.227	0.221	0.211	0.211	0.2405	0.2435	0.2235	0.2115	0.228	0.2205	0.237	0.2325	0.225	0.216	0.2	0.182	0.1735	0.22	0.224	0.2175	0.2005	0.2	0.236	0.2645	0.253	0.2205	0.2355	0.239	0.251	0.2355	0.235	0.226
	0.2645	0.283	0.297	0.3155	0.257	0.2465	0.3075	0.291	0.286	0.284	0.248	0.2825	0.256	0.213	0.227	0.2285	0.23	0.2235	0.246	0.2255	0.204	0.246	0.249	0.2395	0.2295	0.22	0.199	0.2245	0.247	0.227	0.228	0.2035	0.193	0.2225	0.2535	0.214	0.2	0.2075	0.1925	0.19	0.201	0.2075	0.22	0.238	0.2305	0.215	0.216	0.2345	0.2115
	0.26	0.2585	0.2455	0.271	0.2595	0.2535	0.256	0.2525	0.2545	0.276	0.2565	0.264	0.259	0.212	0.2315	0.265	0.2365	0.2345	0.2255	0.2155	0.2055	0.229	0.2695	0.2765	0.254	0.25	0.236	0.2295	0.2405	0.2275	0.22	0.224	0.214	0.21	0.2435	0.248	0.2075	0.211	0.1965	0.2015	0.236	0.2635	0.2735	0.2605	0.242	0.239	0.2205	0.239	0.2385
	0.269	0.2545	0.2465	0.258	0.27	0.2655	0.2545	0.273	0.297	0.2975	0.2445	0.2335	0.2205	0.196	0.2125	0.188	0.1815	0.203	0.2145	0.2135	0.219	0.2315	0.2575	0.2455	0.233	0.2215	0.2335	0.224	0.2165	0.2095	0.2085	0.2355	0.2185	0.2135	0.2285	0.2325	0.231	0.2195	0.207	0.221	0.27	0.252	0.245	0.2575	0.2575	0.269	0.2425	0.2435	0.27
	0.2725	0.2875	0.279	0.2715	0.2585	0.271	0.2655	0.286	0.2875	0.3055	0.291	0.2435	0.2105	0.1875	0.206	0.1835	0.1675	0.1905	0.209	0.22	0.226	0.229	0.266	0.233	0.1965	0.219	0.2085	0.248	0.25	0.218	0.2385	0.241	0.2275	0.2275	0.2275	0.2065	0.193	0.2145	0.2255	0.237	0.2455	0.231	0.2035	0.198	0.232	0.2535	0.226	0.221	0.2335
	0.269	0.277	0.2755	0.262	0.2705	0.2635	0.25	0.251	0.263	0.2975	0.338	0.2955	0.242	0.2415	0.227	0.221	0.211	0.2275	0.2825	0.289	0.2545	0.234	0.257	0.255	0.217	0.2085	0.1995	0.247	0.249	0.2365	0.249	0.2305	0.2105	0.219	0.216	0.2325	0.1965	0.212	0.2515	0.231	0.2135	0.216	0.2115	0.1975	0.2205	0.218	0.2075	0.2265	0.231
	0.2885	0.243	0.2485	0.24	0.2415	0.253	0.2775	0.298	0.291	0.2645	0.27	0.291	0.275	0.224	0.236	0.245	0.228	0.2455	0.294	0.265	0.245	0.213	0.238	0.2235	0.1975	0.2145	0.2075	0.2365	0.2475	0.2345	0.2365	0.2275	0.2105	0.2	0.21	0.2525	0.218	0.207	0.249	0.192	0.1875	0.2	0.183	0.207	0.2255	0.212	0.2255	0.232	0.211
	0.235	0.2375	0.229	0.217	0.2355	0.2255	0.2635	0.292	0.3125	0.284	0.2555	0.3015	0.3135	0.2315	0.2215	0.2255	0.2215	0.252	0.254	0.246	0.2115	0.208	0.215	0.2055	0.2095	0.2035	0.219	0.2155	0.23	0.235	0.2285	0.231	0.208	0.22	0.2325	0.241	0.2325	0.217	0.2185	0.1975	0.1985	0.205	0.213	0.2415	0.2245	0.213	0.223	0.23	0.2195
	0.2025	0.2215	0.2285	0.2165	0.213	0.244	0.2565	0.2425	0.2545	0.238	0.248	0.334	0.3365	0.257	0.245	0.258	0.251	0.2775	0.256	0.254	0.246	0.236	0.242	0.239	0.222	0.2155	0.2295	0.207	0.219	0.2475	0.2235	0.2285	0.244	0.249	0.2315	0.2225	0.221	0.2215	0.215	0.2135	0.2195	0.223	0.2335	0.227	0.1975	0.216	0.2225	0.232	0.22
	0.2135	0.2095	0.2205	0.223	0.222	0.215	0.2295	0.2295	0.2185	0.2285	0.2295	0.271	0.264	0.242	0.22	0.236	0.2505	0.25	0.2555	0.268	0.2865	0.257	0.258	0.2485	0.229	0.208	0.192	0.2035	0.2295	0.2235	0.181	0.1925	0.22	0.192	0.232	0.2395	0.2405	0.221	0.19	0.186	0.2225	0.227	0.2205	0.186	0.1955	0.2175	0.2105	0.2065	0.193
	0.2075	0.1965	0.21	0.257	0.2485	0.2115	0.198	0.205	0.2295	0.2525	0.223	0.2665	0.2575	0.2475	0.2325	0.22	0.2195	0.2375	0.251	0.2535	0.241	0.264	0.263	0.2205	0.207	0.222	0.201	0.209	0.212	0.217	0.1995	0.207	0.1975	0.184	0.1975	0.2105	0.222	0.1975	0.1665	0.1825	0.2	0.223	0.213	0.1815	0.2115	0.2195	0.224	0.211	0.192
	0.222	0.228	0.2185	0.237	0.254	0.2165	0.2005	0.2105	0.208	0.224	0.2375	0.263	0.2495	0.2765	0.2735	0.2575	0.2605	0.288	0.2625	0.267	0.2785	0.2645	0.2425	0.2385	0.2305	0.2405	0.221	0.191	0.1865	0.215	0.2255	0.2135	0.2225	0.21	0.2005	0.2055	0.2245	0.194	0.204	0.2165	0.2	0.222	0.247	0.245	0.2245	0.239	0.246	0.2295	0.2185
	0.198	0.19	0.2215	0.239	0.2285	0.2275	0.2425	0.2075	0.2015	0.2145	0.2295	0.235	0.235	0.2475	0.2555	0.2565	0.2865	0.291	0.2745	0.28	0.3045	0.294	0.28	0.255	0.232	0.2315	0.2325	0.2025	0.1785	0.197	0.223	0.2045	0.1925	0.205	0.1755	0.184	0.195	0.189	0.2115	0.2205	0.1965	0.197	0.23	0.2295	0.228	0.222	0.229	0.236	0.219
	0.192	0.186	0.225	0.2505	0.2205	0.203	0.2355	0.2015	0.2175	0.2195	0.2135	0.218	0.215	0.2215	0.2395	0.261	0.252	0.251	0.259	0.2705	0.2815	0.25	0.2535	0.2645	0.249	0.2425	0.2195	0.1965	0.2015	0.202	0.203	0.206	0.208	0.2085	0.1965	0.185	0.1935	0.199	0.1885	0.189	0.212	0.209	0.1975	0.1895	0.1975	0.1895	0.22	0.233	0.222
	0.203	0.187	0.2285	0.251	0.2175	0.212	0.235	0.2305	0.2325	0.245	0.231	0.2375	0.2405	0.206	0.238	0.2785	0.269	0.242	0.2655	0.3085	0.2895	0.246	0.2605	0.2425	0.2765	0.2455	0.207	0.1795	0.2	0.2345	0.2235	0.2195	0.208	0.207	0.2205	0.218	0.208	0.1945	0.1715	0.159	0.18	0.188	0.1845	0.197	0.183	0.1955	0.202	0.186	0.199
	0.1865	0.2015	0.2255	0.2395	0.238	0.204	0.2	0.214	0.2185	0.214	0.2245	0.231	0.201	0.2025	0.2095	0.2705	0.275	0.23	0.225	0.2945	0.2885	0.2615	0.2555	0.2375	0.2335	0.2275	0.215	0.214	0.1975	0.226	0.239	0.2205	0.2245	0.2095	0.239	0.246	0.234	0.2045	0.1935	0.18	0.182	0.192	0.208	0.2315	0.2005	0.214	0.205	0.1695	0.18
	0.1865	0.169	0.2055	0.2345	0.2495	0.213	0.204	0.2395	0.2145	0.2045	0.1995	0.1925	0.206	0.2205	0.2215	0.2735	0.2725	0.233	0.254	0.28	0.2585	0.272	0.2525	0.26	0.255	0.2185	0.235	0.1865	0.1815	0.2095	0.204	0.222	0.2195	0.207	0.2215	0.213	0.2025	0.231	0.2375	0.196	0.1865	0.1985	0.2275	0.2205	0.2175	0.19	0.182	0.195	0.1765
	0.1865	0.21	0.217	0.2185	0.239	0.215	0.2115	0.2175	0.205	0.211	0.214	0.2325	0.217	0.2525	0.2755	0.2745	0.254	0.259	0.2475	0.2735	0.2915	0.2995	0.2815	0.248	0.2395	0.2395	0.2285	0.194	0.171	0.22	0.217	0.208	0.203	0.225	0.223	0.1775	0.178	0.2215	0.2425	0.2105	0.1895	0.2115	0.216	0.2	0.1855	0.174	0.1915	0.211	0.168
	0.174	0.2075	0.2005	0.212	0.2325	0.2435	0.2435	0.208	0.206	0.2	0.2095	0.224	0.204	0.218	0.28	0.276	0.246	0.2425	0.246	0.2815	0.301	0.3165	0.2885	0.2465	0.2285	0.252	0.252	0.2365	0.237	0.23	0.255	0.259	0.227	0.23	0.224	0.215	0.1955	0.211	0.234	0.218	0.226	0.2515	0.253	0.2135	0.1885	0.208	0.243	0.244	0.226
	0.1745	0.2015	0.212	0.1875	0.206	0.204	0.2275	0.2135	0.2105	0.195	0.202	0.244	0.236	0.232	0.245	0.236	0.276	0.247	0.251	0.2515	0.2485	0.2695	0.2515	0.236	0.2335	0.2495	0.2455	0.2735	0.2665	0.2405	0.2405	0.2595	0.2325	0.211	0.2095	0.224	0.2195	0.192	0.22	0.2125	0.2225	0.2395	0.223	0.226	0.214	0.2165	0.221	0.24	0.2175
	0.2025	0.2065	0.202	0.195	0.2165	0.212	0.178	0.1855	0.218	0.2035	0.191	0.202	0.211	0.215	0.196	0.2355	0.266	0.2285	0.2275	0.2285	0.226	0.231	0.234	0.2095	0.1925	0.2435	0.255	0.257	0.2325	0.2225	0.205	0.2285	0.2075	0.189	0.217	0.2295	0.1985	0.201	0.2205	0.1825	0.1775	0.2115	0.209	0.2035	0.202	0.2115	0.205	0.2125	0.192
[truncated: 53 more columns]

## Sheet: Fig. 4b
Figure 4b
	Inferior PPC
	Mean classification accuracy (as presented in the color-map plot)
	0.597	0.617	0.614	0.633	0.539	0.477	0.4475	0.4	0.311	0.295	0.2855	0.261	0.221	0.2345	0.2355	0.2165	0.2	0.244	0.231	0.2	0.212	0.2615	0.252	0.237	0.2275	0.237	0.205	0.232	0.2585	0.261	0.215	0.1905	0.201	0.2275	0.2315	0.246	0.2685	0.274	0.284	0.2495	0.249	0.261	0.2355	0.241	0.2145	0.189	0.18	0.187	0.2115
	0.5905	0.6205	0.6	0.645	0.5825	0.5005	0.425	0.343	0.315	0.254	0.2515	0.273	0.229	0.232	0.2415	0.196	0.2075	0.244	0.243	0.2455	0.2475	0.2085	0.223	0.247	0.2535	0.249	0.2195	0.2405	0.2235	0.195	0.2055	0.2065	0.2065	0.2265	0.236	0.2285	0.2515	0.2755	0.252	0.23	0.228	0.2305	0.258	0.2505	0.2005	0.1825	0.1995	0.2	0.22
	0.589	0.578	0.6045	0.672	0.6015	0.518	0.4405	0.36	0.31	0.27	0.244	0.247	0.2205	0.22	0.204	0.1875	0.208	0.2545	0.267	0.276	0.259	0.213	0.2355	0.2415	0.2455	0.2825	0.2615	0.2385	0.251	0.245	0.242	0.2165	0.211	0.2005	0.2215	0.2165	0.2335	0.2765	0.2695	0.2495	0.2455	0.2665	0.268	0.248	0.2215	0.2135	0.1785	0.164	0.229
	0.572	0.6055	0.669	0.743	0.6455	0.5375	0.4875	0.3945	0.293	0.2575	0.252	0.238	0.2505	0.2475	0.2075	0.1995	0.247	0.2665	0.279	0.291	0.22	0.216	0.25	0.233	0.2275	0.2955	0.264	0.2365	0.232	0.246	0.235	0.228	0.199	0.1865	0.218	0.24	0.2465	0.282	0.2765	0.2415	0.2325	0.226	0.2295	0.24	0.2295	0.226	0.2165	0.1855	0.2075
	0.5715	0.5975	0.6435	0.69	0.5605	0.496	0.465	0.389	0.3175	0.2615	0.2395	0.2495	0.244	0.2205	0.2015	0.2115	0.259	0.2515	0.2595	0.2445	0.1895	0.248	0.2755	0.257	0.237	0.239	0.2215	0.21	0.203	0.2355	0.222	0.193	0.1885	0.186	0.231	0.234	0.2225	0.2475	0.2705	0.253	0.2135	0.2335	0.2475	0.256	0.233	0.2175	0.224	0.201	0.2105
	0.514	0.5285	0.5845	0.6155	0.5295	0.4645	0.5175	0.462	0.374	0.342	0.282	0.2305	0.204	0.204	0.1905	0.1935	0.2265	0.2055	0.237	0.219	0.2025	0.2085	0.213	0.202	0.1995	0.24	0.203	0.1955	0.2075	0.2495	0.239	0.21	0.202	0.227	0.2355	0.224	0.23	0.233	0.255	0.2735	0.257	0.237	0.255	0.273	0.2785	0.2475	0.2055	0.1745	0.2175
	0.4745	0.467	0.5335	0.567	0.5135	0.511	0.5635	0.505	0.4195	0.3465	0.332	0.2815	0.258	0.229	0.1835	0.2005	0.2265	0.235	0.2335	0.2085	0.222	0.2085	0.22	0.2005	0.181	0.2865	0.2445	0.2195	0.234	0.259	0.22	0.208	0.2175	0.225	0.216	0.25	0.26	0.2555	0.2785	0.2965	0.282	0.274	0.276	0.243	0.212	0.2325	0.227	0.185	0.2165
	0.41	0.4535	0.4535	0.463	0.4525	0.4615	0.515	0.4755	0.4255	0.382	0.368	0.3295	0.263	0.228	0.2165	0.2295	0.2535	0.243	0.2225	0.217	0.235	0.2295	0.221	0.2185	0.212	0.2535	0.2305	0.237	0.2295	0.2255	0.207	0.215	0.2375	0.2245	0.2245	0.262	0.2415	0.2395	0.274	0.291	0.2835	0.275	0.2635	0.224	0.2015	0.211	0.215	0.1725	0.174
	0.311	0.409	0.394	0.3635	0.354	0.389	0.4295	0.423	0.4385	0.402	0.376	0.3245	0.2705	0.2385	0.229	0.224	0.2145	0.2045	0.191	0.22	0.2545	0.249	0.2065	0.214	0.2235	0.219	0.2115	0.2225	0.224	0.228	0.2525	0.261	0.228	0.2415	0.255	0.2165	0.208	0.216	0.261	0.269	0.2245	0.201	0.1905	0.1845	0.175	0.185	0.1745	0.1505	0.1645
	0.312	0.304	0.313	0.3095	0.288	0.3375	0.374	0.3745	0.377	0.368	0.39	0.3575	0.3	0.2865	0.2455	0.2185	0.2125	0.2105	0.1885	0.2155	0.2575	0.244	0.2235	0.1995	0.23	0.244	0.2325	0.2575	0.274	0.274	0.2625	0.231	0.2255	0.237	0.255	0.2215	0.2355	0.2755	0.2755	0.27	0.2495	0.21	0.196	0.216	0.195	0.167	0.1505	0.1835	0.1985
	0.289	0.279	0.2625	0.275	0.256	0.2475	0.3165	0.3855	0.361	0.3725	0.4195	0.3705	0.3175	0.2945	0.2655	0.236	0.222	0.2375	0.209	0.2275	0.2255	0.2355	0.2365	0.2235	0.2175	0.2425	0.206	0.232	0.2675	0.288	0.278	0.211	0.2005	0.221	0.23	0.2145	0.2235	0.2495	0.2485	0.2545	0.2365	0.222	0.206	0.214	0.2115	0.19	0.1595	0.1895	0.217
	0.294	0.312	0.287	0.311	0.2975	0.246	0.276	0.3345	0.342	0.357	0.402	0.361	0.3325	0.315	0.2685	0.254	0.2455	0.256	0.2155	0.221	0.249	0.2505	0.2205	0.2175	0.2325	0.2065	0.192	0.203	0.218	0.2485	0.2565	0.2535	0.238	0.239	0.2505	0.254	0.253	0.258	0.2215	0.2255	0.248	0.217	0.247	0.234	0.2255	0.2305	0.216	0.223	0.2255
	0.2245	0.2225	0.236	0.2645	0.2485	0.203	0.226	0.2455	0.219	0.258	0.308	0.3245	0.3155	0.3125	0.3215	0.3075	0.2685	0.2665	0.225	0.1885	0.2055	0.212	0.188	0.1855	0.206	0.195	0.21	0.216	0.179	0.2055	0.2315	0.228	0.2	0.2065	0.2095	0.198	0.228	0.2135	0.2175	0.223	0.238	0.221	0.1995	0.2105	0.224	0.222	0.1735	0.1745	0.1985
	0.23	0.222	0.235	0.2235	0.2115	0.1835	0.218	0.24	0.229	0.228	0.2915	0.3075	0.3225	0.3165	0.3225	0.2995	0.2685	0.2535	0.225	0.207	0.191	0.1725	0.176	0.185	0.189	0.197	0.2055	0.201	0.2095	0.218	0.204	0.1775	0.178	0.2055	0.2135	0.201	0.1895	0.1805	0.1765	0.189	0.2105	0.216	0.203	0.2315	0.22	0.198	0.1665	0.1645	0.1855
	0.222	0.2475	0.2295	0.2135	0.2275	0.187	0.151	0.21	0.2695	0.236	0.2605	0.334	0.347	0.36	0.4035	0.375	0.308	0.2485	0.224	0.1945	0.1665	0.1715	0.154	0.1845	0.18	0.201	0.2075	0.193	0.2105	0.243	0.2235	0.193	0.219	0.226	0.2215	0.226	0.2155	0.19	0.1655	0.1765	0.1795	0.1795	0.1945	0.22	0.202	0.173	0.156	0.1815	0.183
	0.177	0.158	0.159	0.1755	0.1865	0.1795	0.146	0.2	0.2115	0.194	0.2305	0.282	0.3085	0.333	0.349	0.354	0.33	0.2515	0.2415	0.2185	0.1995	0.19	0.1595	0.189	0.187	0.213	0.182	0.1725	0.2085	0.2025	0.1755	0.1925	0.198	0.187	0.1565	0.213	0.2495	0.2155	0.204	0.2055	0.2015	0.2215	0.196	0.1845	0.187	0.1845	0.198	0.2185	0.184
	0.1815	0.1845	0.206	0.2135	0.245	0.217	0.2165	0.245	0.195	0.199	0.2485	0.26	0.2815	0.264	0.292	0.3385	0.3275	0.295	0.252	0.2175	0.212	0.18	0.1575	0.2165	0.2095	0.196	0.189	0.188	0.1835	0.1925	0.192	0.206	0.184	0.1915	0.1755	0.193	0.195	0.214	0.2245	0.2205	0.209	0.2165	0.2	0.191	0.194	0.185	0.168	0.189	0.165
	0.2265	0.242	0.2665	0.2375	0.2435	0.2455	0.255	0.239	0.2045	0.1955	0.219	0.265	0.274	0.2845	0.2545	0.2445	0.2675	0.2905	0.262	0.21	0.238	0.2075	0.1925	0.2295	0.205	0.1905	0.2095	0.2065	0.206	0.205	0.2135	0.2225	0.2075	0.208	0.2085	0.2305	0.2535	0.227	0.212	0.209	0.218	0.2145	0.2145	0.2255	0.2035	0.1815	0.1505	0.1615	0.1955
	0.247	0.221	0.2545	0.2665	0.2575	0.266	0.221	0.209	0.179	0.1625	0.2	0.205	0.1995	0.2385	0.235	0.239	0.255	0.2705	0.303	0.264	0.2435	0.2065	0.1835	0.192	0.2035	0.215	0.2205	0.212	0.219	0.2455	0.242	0.2195	0.216	0.213	0.2185	0.231	0.239	0.2085	0.191	0.2025	0.214	0.192	0.192	0.179	0.179	0.17	0.191	0.2145	0.202
	0.244	0.24	0.237	0.266	0.2405	0.2285	0.201	0.202	0.2195	0.188	0.187	0.1895	0.19	0.2285	0.217	0.214	0.231	0.198	0.253	0.283	0.254	0.2485	0.2505	0.213	0.1925	0.194	0.2235	0.232	0.2285	0.2115	0.2165	0.221	0.213	0.2335	0.2265	0.2365	0.249	0.214	0.2125	0.236	0.2465	0.215	0.2155	0.2365	0.194	0.1865	0.197	0.214	0.217
	0.243	0.277	0.2435	0.211	0.222	0.244	0.2155	0.22	0.255	0.222	0.2045	0.198	0.2005	0.187	0.1945	0.2165	0.2215	0.2005	0.2405	0.272	0.278	0.276	0.2635	0.272	0.2425	0.1815	0.2215	0.211	0.2	0.197	0.194	0.1765	0.172	0.1925	0.246	0.262	0.2355	0.1985	0.2265	0.2265	0.2275	0.206	0.216	0.222	0.187	0.2395	0.2515	0.2015	0.1915
	0.277	0.2645	0.2475	0.2275	0.2515	0.262	0.227	0.216	0.238	0.232	0.215	0.227	0.197	0.15	0.164	0.1965	0.2025	0.204	0.2255	0.2675	0.2795	0.2975	0.293	0.3045	0.29	0.221	0.2325	0.218	0.1905	0.2325	0.226	0.1995	0.208	0.2255	0.2785	0.2325	0.1915	0.2215	0.2205	0.202	0.226	0.2115	0.1805	0.22	0.2295	0.264	0.246	0.1895	0.1775
	0.2825	0.2795	0.2625	0.2775	0.278	0.229	0.236	0.226	0.1925	0.2055	0.2175	0.211	0.196	0.178	0.182	0.188	0.1865	0.2025	0.226	0.2755	0.291	0.277	0.301	0.312	0.307	0.241	0.2615	0.259	0.231	0.2065	0.232	0.22	0.225	0.203	0.2155	0.209	0.2265	0.2605	0.255	0.2355	0.223	0.2295	0.2045	0.2385	0.247	0.2035	0.2265	0.231	0.2135
	0.3035	0.3035	0.2535	0.243	0.239	0.232	0.1955	0.189	0.1855	0.1815	0.1885	0.183	0.192	0.1855	0.2005	0.1985	0.232	0.2065	0.206	0.231	0.267	0.3085	0.305	0.301	0.288	0.214	0.2115	0.2335	0.2355	0.175	0.196	0.2145	0.1855	0.185	0.1775	0.191	0.2055	0.215	0.228	0.2175	0.1805	0.2035	0.2105	0.213	0.21	0.1985	0.2225	0.2295	0.217
	0.2455	0.2465	0.236	0.2425	0.22	0.1825	0.167	0.195	0.236	0.24	0.204	0.213	0.21	0.199	0.2145	0.2075	0.24	0.2145	0.1895	0.2	0.2405	0.2885	0.296	0.274	0.2425	0.2215	0.1995	0.213	0.208	0.1955	0.209	0.212	0.21	0.191	0.1855	0.1815	0.1815	0.204	0.2045	0.1945	0.183	0.1855	0.2035	0.1885	0.199	0.1805	0.1855	0.2165	0.204
	0.212	0.2315	0.274	0.2695	0.227	0.226	0.253	0.2115	0.1855	0.202	0.203	0.163	0.1725	0.2135	0.217	0.1955	0.195	0.215	0.2215	0.2215	0.204	0.205	0.262	0.237	0.1955	0.254	0.2545	0.2865	0.2775	0.2675	0.2755	0.2415	0.2085	0.253	0.254	0.246	0.259	0.244	0.2765	0.3255	0.298	0.274	0.2665	0.245	0.25	0.2485	0.2525	0.226	0.2185
	0.2	0.201	0.243	0.263	0.248	0.229	0.231	0.2045	0.1625	0.1955	0.202	0.169	0.1655	0.18	0.1875	0.183	0.1985	0.198	0.232	0.2255	0.1905	0.246	0.273	0.217	0.2245	0.2725	0.2575	0.258	0.229	0.2575	0.255	0.208	0.1865	0.232	0.216	0.2035	0.221	0.2395	0.253	0.2635	0.269	0.251	0.2665	0.2515	0.2685	0.2635	0.255	0.242	0.25
	0.259	0.262	0.2715	0.261	0.242	0.2325	0.2745	0.246	0.1865	0.207	0.234	0.1955	0.205	0.226	0.203	0.1785	0.1765	0.172	0.215	0.225	0.206	0.2185	0.265	0.2455	0.199	0.2875	0.2905	0.2615	0.2385	0.242	0.2705	0.232	0.2075	0.2315	0.2455	0.271	0.271	0.2975	0.3085	0.2875	0.293	0.271	0.2635	0.2655	0.2555	0.251	0.235	0.2335	0.24
	0.2785	0.2605	0.262	0.229	0.2105	0.2355	0.248	0.225	0.1995	0.2255	0.2485	0.211	0.197	0.2075	0.1865	0.1865	0.193	0.197	0.201	0.2475	0.222	0.1945	0.2185	0.2415	0.2	0.2625	0.2475	0.225	0.2335	0.2315	0.237	0.2325	0.22	0.2515	0.2625	0.2565	0.2415	0.2515	0.2715	0.291	0.247	0.2325	0.233	0.2325	0.2215	0.22	0.217	0.208	0.2235
	0.238	0.1905	0.243	0.229	0.2295	0.252	0.24	0.213	0.2175	0.275	0.2685	0.223	0.225	0.2145	0.221	0.1935	0.1935	0.216	0.219	0.212	0.2	0.206	0.1975	0.176	0.1875	0.257	0.2745	0.2655	0.25	0.216	0.2165	0.2485	0.25	0.267	0.2535	0.2225	0.214	0.218	0.2545	0.2715	0.2635	0.249	0.227	0.212	0.221	0.1885	0.186	0.212	0.255
	0.212	0.2095	0.225	0.219	0.1845	0.2115	0.194	0.17	0.191	0.2725	0.249	0.207	0.2215	0.209	0.2255	0.1965	0.203	0.2205	0.213	0.195	0.1955	0.2185	0.206	0.1815	0.1985	0.2815	0.2795	0.2755	0.2355	0.232	0.2345	0.264	0.276	0.268	0.2445	0.2265	0.231	0.227	0.266	0.2905	0.2725	0.2485	0.2745	0.26	0.2315	0.22	0.207	0.211	0.2305
	0.192	0.201	0.2395	0.2185	0.1995	0.1965	0.188	0.2065	0.2215	0.2395	0.223	0.2335	0.201	0.1705	0.1865	0.1885	0.228	0.222	0.214	0.238	0.216	0.211	0.2185	0.2145	0.2065	0.2515	0.241	0.2235	0.208	0.269	0.2485	0.205	0.2255	0.2415	0.2495	0.2395	0.231	0.2045	0.24	0.261	0.27	0.2705	0.2645	0.2625	0.228	0.223	0.238	0.229	0.2465
	0.1825	0.2085	0.206	0.198	0.191	0.2075	0.2385	0.224	0.228	0.264	0.253	0.243	0.2265	0.195	0.2055	0.199	0.2375	0.2295	0.228	0.212	0.1975	0.229	0.228	0.198	0.18	0.205	0.2195	0.1995	0.2025	0.2605	0.245	0.225	0.228	0.2315	0.267	0.2405	0.239	0.2325	0.235	0.252	0.287	0.301	0.263	0.27	0.2405	0.232	0.242	0.234	0.2405
	0.204	0.2185	0.202	0.1655	0.1715	0.2045	0.2215	0.2115	0.241	0.2525	0.2615	0.2455	0.2	0.2205	0.196	0.1795	0.194	0.2025	0.2265	0.222	0.1995	0.27	0.2485	0.2115	0.2095	0.229	0.2435	0.249	0.2425	0.272	0.253	0.262	0.239	0.215	0.243	0.25	0.233	0.2345	0.246	0.2635	0.283	0.268	0.2425	0.2525	0.2345	0.208	0.2255	0.2265	0.2125
	0.2165	0.186	0.198	0.207	0.1995	0.1955	0.2015	0.2085	0.241	0.272	0.241	0.2425	0.2185	0.228	0.204	0.1435	0.154	0.181	0.2005	0.227	0.2445	0.259	0.246	0.216	0.2085	0.231	0.2595	0.2735	0.2585	0.2495	0.2745	0.252	0.256	0.24	0.25	0.256	0.2505	0.276	0.2695	0.268	0.2715	0.267	0.2635	0.295	0.248	0.2075	0.233	0.214	0.2145
	0.2495	0.236	0.22	0.2385	0.2515	0.2155	0.232	0.221	0.218	0.2725	0.256	0.228	0.218	0.216	0.215	0.186	0.1915	0.2235	0.229	0.228	0.251	0.2635	0.2595	0.213	0.2045	0.2265	0.2575	0.262	0.2365	0.204	0.1975	0.2205	0.237	0.2475	0.2725	0.2495	0.247	0.2625	0.269	0.2555	0.2715	0.2645	0.2645	0.2955	0.253	0.2315	0.2345	0.238	0.2545
	0.2555	0.2485	0.2505	0.2345	0.2275	0.22	0.2375	0.2255	0.189	0.244	0.2585	0.2185	0.1905	0.1905	0.188	0.177	0.1835	0.209	0.2275	0.219	0.19	0.1985	0.2355	0.2205	0.171	0.239	0.219	0.243	0.256	0.2195	0.191	0.1945	0.204	0.2215	0.2445	0.245	0.2255	0.2565	0.294	0.3105	0.296	0.271	0.252	0.2905	0.246	0.2295	0.24	0.2405	0.272
	0.227	0.2475	0.2805	0.261	0.2295	0.263	0.293	0.248	0.2105	0.274	0.253	0.1965	0.2	0.1635	0.18	0.203	0.2105	0.2	0.215	0.2075	0.189	0.2085	0.2445	0.2115	0.2215	0.2315	0.226	0.236	0.218	0.173	0.1625	0.187	0.2175	0.2015	0.244	0.256	0.266	0.272	0.3225	0.3445	0.294	0.2635	0.264	0.2795	0.2605	0.234	0.216	0.229	0.26
	0.2175	0.1945	0.2365	0.2415	0.2055	0.2125	0.259	0.2285	0.2175	0.274	0.2515	0.2015	0.2065	0.191	0.1735	0.197	0.22	0.214	0.218	0.2325	0.206	0.225	0.2385	0.1935	0.1935	0.2345	0.2315	0.2505	0.2485	0.204	0.192	0.2125	0.2225	0.2285	0.2375	0.2475	0.2835	0.315	0.3545	0.336	0.3185	0.2885	0.267	0.244	0.2475	0.232	0.2215	0.2475	0.2505
	0.2285	0.24	0.248	0.238	0.236	0.2425	0.282	0.256	0.2605	0.246	0.2185	0.202	0.236	0.208	0.1805	0.188	0.2195	0.208	0.2255	0.236	0.239	0.2395	0.231	0.185	0.175	0.2765	0.257	0.267	0.2775	0.228	0.242	0.2445	0.232	0.2355	0.2435	0.2535	0.282	0.329	0.3665	0.2875	0.3055	0.309	0.2665	0.2735	0.246	0.246	0.222	0.2425	0.282
	0.198	0.223	0.258	0.242	0.229	0.231	0.2655	0.249	0.239	0.2365	0.201	0.2145	0.246	0.2645	0.221	0.2045	0.211	0.203	0.1975	0.2235	0.2255	0.215	0.2185	0.1735	0.1525	0.2565	0.2545	0.273	0.24	0.2435	0.2805	0.274	0.2665	0.258	0.2505	0.2235	0.2305	0.2675	0.316	0.3205	0.3395	0.3355	0.288	0.2965	0.276	0.2465	0.2235	0.239	0.286
	0.247	0.208	0.2365	0.248	0.24	0.239	0.2865	0.2625	0.231	0.2305	0.2205	0.223	0.253	0.282	0.237	0.206	0.216	0.1855	0.1765	0.218	0.219	0.2185	0.216	0.2065	0.178	0.2485	0.2685	0.281	0.226	0.2355	0.258	0.276	0.2765	0.2615	0.2535	0.237	0.2545	0.2685	0.2905	0.3085	0.3585	0.3575	0.297	0.3	0.2875	0.2775	0.2625	0.249	0.2355
	0.245	0.255	0.2815	0.252	0.2645	0.296	0.2875	0.2395	0.2275	0.2355	0.2195	0.228	0.2185	0.218	0.217	0.1935	0.201	0.201	0.176	0.214	0.2225	0.181	0.2055	0.2055	0.192	0.2445	0.2585	0.2575	0.228	0.234	0.236	0.238	0.229	0.217	0.243	0.251	0.2405	0.2745	0.2925	0.2775	0.282	0.2895	0.2755	0.2835	0.2635	0.2815	0.2645	0.23	0.218
	0.239	0.257	0.2765	0.2465	0.283	0.3105	0.2555	0.246	0.2355	0.222	0.2265	0.219	0.2165	0.248	0.243	0.229	0.223	0.2325	0.22	0.241	0.2495	0.2315	0.2215	0.1845	0.1645	0.232	0.2435	0.274	0.2575	0.253	0.2555	0.2485	0.24	0.2445	0.257	0.2465	0.2725	0.2505	0.2675	0.306	0.326	0.336	0.284	0.2985	0.286	0.258	0.24	0.2365	0.282
	0.208	0.203	0.227	0.236	0.257	0.297	0.2355	0.2275	0.1765	0.1805	0.193	0.217	0.2415	0.238	0.2185	0.204	0.2195	0.2065	0.207	0.21	0.224	0.2295	0.202	0.178	0.1805	0.2305	0.258	0.28	0.2435	0.234	0.2395	0.2255	0.214	0.219	0.21	0.214	0.2385	0.235	0.2445	0.2375	0.2545	0.263	0.2435	0.252	0.239	0.213	0.219	0.2215	0.254
	0.1715	0.1855	0.2045	0.21	0.237	0.2505	0.2465	0.2255	0.1925	0.179	0.195	0.2385	0.245	0.194	0.1645	0.1605	0.1595	0.1455	0.182	0.194	0.242	0.258	0.21	0.2065	0.1875	0.225	0.261	0.247	0.219	0.1915	0.228	0.2345	0.2285	0.2135	0.2205	0.228	0.2265	0.229	0.2425	0.236	0.2575	0.2585	0.269	0.257	0.237	0.2285	0.2325	0.2345	0.2425
	0.159	0.1815	0.1685	0.171	0.236	0.2195	0.186	0.1915	0.1685	0.1615	0.167	0.1915	0.18	0.1515	0.155	0.1715	0.1685	0.1465	0.174	0.221	0.2665	0.2525	0.233	0.2405	0.2105	0.2395	0.239	0.2365	0.206	0.1945	0.2185	0.229	0.2395	0.243	0.24	0.2575	0.237	0.23	0.2385	0.2435	0.251	0.2865	0.272	0.26	0.222	0.2355	0.23	0.2365	0.257
	0.156	0.172	0.1515	0.1675	0.209	0.176	0.143	0.152	0.1715	0.1705	0.148	0.1735	0.1665	0.19	0.2185	0.2135	0.181	0.1685	0.191	0.2165	0.199	0.2005	0.2295	0.221	0.197	0.202	0.2335	0.225	0.1815	0.189	0.213	0.2265	0.2355	0.2165	0.219	0.222	0.221	0.2135	0.245	0.244	0.231	0.2345	0.225	0.237	0.2415	0.2325	0.2305	0.234	0.2315
	0.1795	0.2005	0.215	0.2035	0.2085	0.212	0.1955	0.1705	0.1805	0.2185	0.2015	0.1915	0.1785	0.179	0.1995	0.2235	0.2265	0.1935	0.1725	0.2025	0.193	0.204	0.2295	0.2355	0.2065	0.219	0.2585	0.2385	0.2075	0.2175	0.218	0.2515	0.237	0.2085	0.242	0.2575	0.2695	0.251	0.259	0.2735	0.2715	0.234	0.252	0.275	0.2555	0.2435	0.2475	0.2505	0.266
	0.234	0.2435	0.2575	0.221	0.2325	0.2855	0.2695	0.215	0.209	0.2285	0.2285	0.184	0.165	0.15	0.1605	0.188	0.19	0.1985	0.175	0.2025	0.2375	0.249	0.293	0.2915	0.2335	0.2525	0.2575	0.225	0.241	0.214	0.226	0.2545	0.221	0.208	0.2425	0.246	0.243	0.228	0.29	0.2985	0.2845	0.2625	0.2625	0.255	0.232	0.2475	0.2415	0.2595	0.3045
	0.181	0.178	0.2035	0.2125	0.201	0.2075	0.22	0.2285	0.1975	0.211	0.1795	0.191	0.1775	0.1715	0.19	0.2045	0.1985	0.175	0.178	0.184	0.198	0.184	0.1915	0.1855	0.1985	0.208	0.22	0.2325	0.202	0.204	0.1975	0.201	0.2035	0.1985	0.199	0.225	0.214	0.2175	0.265	0.2365	0.2205	0.2285	0.2385	0.224	0.2215	0.2565	0.2405	0.235	0.243
	0.147	0.1625	0.2085	0.209	0.201	0.214	0.252	0.2425	0.2145	0.219	0.2145	0.1855	0.1635	0.1685	0.176	0.188	0.187	0.17	0.199	0.201	0.186	0.186	0.176	0.1715	0.175	0.2225	0.1965	0.2035	0.217	0.22	0.2185	0.2085	0.193	0.213	0.2235	0.229	0.2355	0.2335	0.2465	0.2475	0.2595	0.252	0.2345	0.193	0.22	0.2535	0.227	0.221	0.235
	0.2145	0.2075	0.235	0.2125	0.208	0.2345	0.2535	0.233	0.214	0.208	0.2105	0.2155	0.209	0.214	0.217	0.2135	0.2015	0.193	0.2045	0.1825	0.2025	0.2425	0.253	0.2295	0.2255	0.214	0.186	0.201	0.197	0.202	0.2075	0.208	0.198	0.2095	0.2245	0.2265	0.2185	0.245	0.242	0.2435	0.2285	0.23	0.232	0.258	0.28	0.2535	0.253	0.2315	0.2345
	0.1605	0.193	0.2	0.1615	0.167	0.209	0.1775	0.199	0.2165	0.1775	0.175	0.222	0.218	0.196	0.2165	0.2235	0.2095	0.2	0.1875	0.194	0.2205	0.2275	0.243	0.2345	0.2485	0.198	0.1865	0.1885	0.2	0.187	0.174	0.2255	0.214	0.2025	0.2185	0.217	0.1905	0.1975	0.223	0.219	0.232	0.233	0.218	0.228	0.227	0.2175	0.2465	0.266	0.255
	0.2055	0.2405	0.2365	0.205	0.2155	0.2145	0.2115	0.2345	0.2485	0.222	0.228	0.231	0.2295	0.234	0.2145	0.1995	0.215	0.206	0.1875	0.224	0.2435	0.251	0.219	0.1935	0.2185	0.1945	0.2115	0.2165	0.1935	0.2425	0.2125	0.2265	0.225	0.225	0.241	0.2455	0.213	0.226	0.2695	0.271	0.23	0.2305	0.266	0.2785	0.2375	0.25	0.259	0.218	0.229
	0.1855	0.229	0.251	0.199	0.1805	0.2135	0.2245	0.2035	0.2285	0.256	0.2305	0.2025	0.189	0.21	0.2075	0.1945	0.201	0.2035	0.1725	0.202	0.225	0.201	0.1975	0.211	0.1995	0.196	0.2155	0.264	0.226	0.2245	0.24	0.214	0.2095	0.204	0.2335	0.2495	0.206	0.217	0.2225	0.214	0.2225	0.218	0.242	0.2505	0.225	0.244	0.251	0.2005	0.1945
	0.189	0.2075	0.2205	0.1905	0.2	0.1925	0.2075	0.2015	0.202	0.211	0.2095	0.225	0.2285	0.2355	0.224	0.2185	0.228	0.2275	0.1985	0.1785	0.19	0.1735	0.159	0.1915	0.198	0.2035	0.214	0.226	0.236	0.2305	0.2165	0.2325	0.2375	0.2195	0.206	0.231	0.2195	0.226	0.237	0.2545	0.252	0.2395	0.256	0.2605	0.228	0.2465	0.274	0.228	0.2265
	0.1815	0.1905	0.1995	0.1875	0.193	0.1685	0.171	0.178	0.195	0.2	0.2105	0.2335	0.2385	0.2805	0.2535	0.2165	0.229	0.221	0.2005	0.172	0.1735	0.1915	0.1945	0.198	0.205	0.2105	0.2075	0.2105	0.2345	0.275	0.245	0.2095	0.2105	0.2195	0.211	0.2025	0.201	0.202	0.2155	0.242	0.257	0.2565	0.2615	0.2525	0.211	0.219	0.265	0.231	0.2315
	0.1825	0.1875	0.184	0.149	0.179	0.1985	0.1815	0.2145	0.2	0.212	0.2135	0.2015	0.2105	0.216	0.2075	0.219	0.2115	0.179	0.1875	0.191	0.1925	0.195	0.197	0.219	0.2185	0.155	0.1725	0.2115	0.2065	0.242	0.2615	0.189	0.1835	0.1995	0.199	0.1975	0.2125	0.2085	0.1945	0.224	0.2505	0.215	0.252	0.284	0.2065	0.1985	0.2675	0.2395	0.2515
	0.2165	0.224	0.2355	0.225	0.2135	0.223	0.232	0.2415	0.222	0.1955	0.188	0.212	0.2065	0.187	0.202	0.245	0.244	0.2215	0.211	0.2435	0.24	0.162	0.1575	0.1915	0.2075	0.1865	0.192	0.202	0.19	0.214	0.2325	0.2015	0.1805	0.1835	0.191	0.1905	0.2195	0.243	0.2175	0.2265	0.24	0.251	0.2695	0.308	0.2315	0.2165	0.234	0.202	0.2325
	0.207	0.219	0.258	0.2595	0.212	0.2125	0.227	0.209	0.216	0.2295	0.2345	0.2205	0.2145	0.2005	0.214	0.2165	0.21	0.2265	0.2135	0.1965	0.2	0.1615	0.1825	0.1965	0.1855	0.2025	0.2095	0.198	0.18	0.1965	0.205	0.2215	0.204	0.1875	0.2035	0.204	0.257	0.27	0.25	0.2585	0.266	0.279	0.2545	0.261	0.236	0.2545	0.2235	0.197	0.2435
	0.2	0.195	0.2045	0.2295	0.2095	0.175	0.1645	0.195	0.2065	0.2355	0.245	0.234	0.2075	0.185	0.2065	0.2275	0.1945	0.215	0.207	0.1895	0.1765	0.2135	0.247	0.247	0.2235	0.1935	0.2035	0.2085	0.1925	0.196	0.2165	0.2145	0.2045	0.1995	0.197	0.2125	0.2265	0.264	0.2265	0.23	0.2485	0.237	0.2135	0.2155	0.237	0.2825	0.2355	0.2195	0.26
	0.198	0.1765	0.2345	0.2625	0.2085	0.201	0.1915	0.1995	0.2065	0.2155	0.2145	0.2325	0.2645	0.257	0.218	0.2185	0.207	0.225	0.227	0.241	0.2385	0.243	0.2555	0.2445	0.205	0.207	0.169	0.188	0.2115	0.1935	0.1935	0.179	0.207	0.2115	0.205	0.2035	0.2365	0.237	0.234	0.2135	0.2135	0.2205	0.228	0.242	0.2395	0.266	0.2325	0.2205	0.2465
	0.228	0.2295	0.2755	0.279	0.245	0.235	0.1985	0.1795	0.197	0.2195	0.2075	0.1875	0.2105	0.239	0.205	0.2245	0.264	0.238	0.2155	0.2195	0.221	0.2305	0.2325	0.211	0.1985	0.26	0.224	0.1865	0.219	0.233	0.21	0.201	0.202	0.2275	0.2005	0.22	0.252	0.257	0.29	0.2745	0.2825	0.242	0.228	0.259	0.2085	0.231	0.23	0.2185	0.2015
	0.2695	0.2865	0.284	0.327	0.261	0.2155	0.233	0.2305	0.208	0.227	0.223	0.1895	0.1865	0.245	0.2475	0.218	0.247	0.227	0.2045	0.205	0.171	0.225	0.242	0.1955	0.1915	0.2415	0.243	0.191	0.2045	0.2205	0.239	0.242	0.2215	0.266	0.259	0.2445	0.2695	0.2825	0.3145	0.319	0.3075	0.2695	0.223	0.2295	0.205	0.2085	0.2005	0.222	0.2045
	0.365	0.33	0.3305	0.3855	0.36	0.3145	0.323	0.3015	0.2515	0.2175	0.208	0.213	0.2245	0.2445	0.247	0.2405	0.225	0.2015	0.172	0.175	0.178	0.2125	0.213	0.1735	0.1785	0.2385	0.1975	0.2125	0.2145	0.207	0.2	0.2215	0.2095	0.212	0.247	0.229	0.2705	0.3195	0.306	0.2805	0.288	0.2975	0.2595	0.272	0.22	0.1905	0.195	0.2165	0.2115
	0.354	0.3605	0.3655	0.381	0.343	0.309	0.289	0.2965	0.266	0.211	0.209	0.192	0.1785	0.199	0.211	0.1875	0.1825	0.1795	0.184	0.2125	0.2125	0.2035	0.2185	0.2045	0.17	0.212	0.213	0.224	0.2145	0.192	0.182	0.2115	0.215	0.205	0.222	0.2235	0.253	0.304	0.2885	0.2615	0.2775	0.289	0.274	0.2735	0.2335	0.2225	0.2015	0.226	0.2425
	0.335	0.3565	0.3875	0.3895	0.3615	0.3445	0.3125	0.2495	0.229	0.199	0.1925	0.179	0.18	0.1885	0.1715	0.144	0.182	0.228	0.2355	0.1965	0.223	0.203	0.219	0.209	0.172	0.178	0.199	0.236	0.228	0.2035	0.182	0.2035	0.2225	0.2035	0.1965	0.2075	0.216	0.2395	0.2695	0.244	0.2305	0.2605	0.2565	0.2565	0.21	0.1875	0.191	0.1955	0.2205
	0.3455	0.386	0.4615	0.4605	0.399	0.385	0.3065	0.231	0.201	0.2205	0.181	0.163	0.162	0.171	0.1455	0.169	0.2255	0.259	0.263	0.2345	0.2185	0.218	0.2185	0.1955	0.1595	0.209	0.187	0.2055	0.196	0.2005	0.204	0.212	0.2195	0.2165	0.2165	0.221	0.212	0.2285	0.2195	0.227	0.237	0.2585	0.267	0.2995	0.2665	0.216	0.197	0.181	0.2095
	0.4185	0.4095	0.4435	0.4395	0.3925	0.343	0.315	0.2425	0.2105	0.2255	0.2385	0.204	0.189	0.2045	0.1845	0.1995	0.2285	0.2455	0.2245	0.2235	0.209	0.2085	0.2285	0.207	0.197	0.2385	0.218	0.197	0.203	0.201	0.1955	0.188	0.185	0.2025	0.2025	0.208	0.225	0.263	0.241	0.216	0.2695	0.2615	0.248	0.2555	0.23	0.216	0.1965	0.205	0.213
	0.4055	0.3745	0.402	0.4355	0.4095	0.3385	0.333	0.2815	0.2235	0.2435	0.2795	0.2425	0.207	0.2065	0.2105	0.1945	0.2015	0.1915	0.183	0.1905	0.192	0.192	0.2015	0.1995	0.1965	0.212	0.241	0.238	0.216	0.1925	0.196	0.1905	0.193	0.2155	0.211	0.2145	0.249	0.2625	0.268	0.2495	0.245	0.2305	0.2245	0.255	0.2285	0.194	0.192	0.2	0.2145
	0.399	0.349	0.326	0.377	0.392	0.3675	0.332	0.2945	0.2455	0.2315	0.2175	0.247	0.2305	0.1985	0.2115	0.2045	0.2265	0.1865	0.164	0.1975	0.209	0.2155	0.2345	0.221	0.2085	0.2545	0.2595	0.239	0.235	0.2125	0.194	0.1995	0.1825	0.2085	0.2215	0.239	0.2575	0.259	0.245	0.2645	0.2705	0.235	0.2285	0.242	0.2195	0.237	0.2	0.1915	0.201
	0.4085	0.3445	0.3265	0.345	0.35	0.3575	0.354	0.33	0.2975	0.2735	0.2555	0.265	0.25	0.197	0.204	0.2195	0.255	0.2305	0.193	0.2185	0.258	0.287	0.2595	0.234	0.2235	0.2565	0.2785	0.269	0.245	0.2505	0.21	0.1925	0.2015	0.2345	0.24	0.2375	0.249	0.256	0.2585	0.2775	0.2545	0.213	0.2355	0.2695	0.2425	0.237	0.2135	0.185	0.216
	0.3265	0.3225	0.32	0.3465	0.347	0.322	0.3045	0.327	0.322	0.2775	0.268	0.2625	0.23	0.203	0.2035	0.225	0.2075	0.1805	0.18	0.17	0.204	0.241	0.219	0.2075	0.192	0.2735	0.236	0.2455	0.241	0.2045	0.208	0.2085	0.2145	0.2515	0.256	0.2185	0.236	0.2395	0.252	0.277	0.228	0.2125	0.2675	0.255	0.2035	0.214	0.2385	0.224	0.2375
	0.2925	0.3165	0.3415	0.335	0.3205	0.2955	0.299	0.32	0.3365	0.295	0.2565	0.2485	0.243	0.24	0.246	0.2545	0.2055	0.157	0.1875	0.185	0.1805	0.2285	0.2215	0.207	0.208	0.226	0.219	0.2725	0.252	0.182	0.1775	0.2215	0.25	0.263	0.286	0.229	0.2235	0.2365	0.249	0.2985	0.2805	0.27	0.2785	0.237	0.22	0.252	0.263	0.237	0.2365
	0.28	0.302	0.295	0.285	0.273	0.243	0.2525	0.28	0.305	0.3035	0.2635	0.2525	0.2735	0.26	0.246	0.2555	0.248	0.2075	0.208	0.234	0.238	0.231	0.228	0.22	0.232	0.2305	0.2535	0.278	0.2535	0.173	0.1665	0.1735	0.2135	0.227	0.234	0.2125	0.2345	0.2575	0.2215	0.236	0.253	0.2315	0.23	0.249	0.225	0.223	0.217	0.233	0.1995
	0.253	0.289	0.2685	0.297	0.278	0.238	0.2845	0.333	0.3105	0.2865	0.2395	0.2465	0.276	0.2335	0.208	0.1935	0.209	0.245	0.2415	0.2325	0.2145	0.214	0.221	0.2165	0.2155	0.245	0.274	0.2575	0.2385	0.204	0.179	0.202	0.207	0.238	0.2255	0.2295	0.255	0.26	0.231	0.2325	0.2	0.1785	0.211	0.221	0.2195	0.224	0.2175	0.2275	0.1805
	0.2695	0.268	0.2685	0.243	0.2595	0.249	0.225	0.254	0.2235	0.2475	0.2965	0.28	0.2435	0.26	0.237	0.2435	0.271	0.2405	0.1835	0.1705	0.1665	0.173	0.174	0.1945	0.198	0.189	0.1905	0.1855	0.2045	0.193	0.1875	0.2015	0.1835	0.1695	0.1855	0.2255	0.221	0.2255	0.2525	0.208	0.2075	0.19	0.193	0.1965	0.1785	0.166	0.1565	0.1945	0.201
	0.321	0.304	0.3235	0.2875	0.2785	0.2615	0.233	0.2785	0.262	0.244	0.288	0.279	0.26	0.247	0.2555	0.2745	0.2885	0.258	0.2195	0.21	0.196	0.1885	0.1955	0.198	0.2035	0.1885	0.219	0.2285	0.229	0.2065	0.193	0.193	0.199	0.2015	0.202	0.2255	0.2435	0.259	0.2315	0.209	0.2355	0.216	0.208	0.219	0.1945	0.1945	0.1955	0.209	0.1965
	0.336	0.323	0.341	0.3165	0.3015	0.3125	0.2605	0.2545	0.27	0.26	0.2485	0.28	0.226	0.227	0.245	0.215	0.2165	0.22	0.2555	0.2395	0.24	0.244	0.2165	0.202	0.2115	0.1985	0.231	0.237	0.203	0.2315	0.235	0.2125	0.23	0.209	0.196	0.197	0.2285	0.254	0.212	0.2075	0.256	0.2225	0.204	0.2245	0.209	0.176	0.168	0.1995	0.207
	0.3655	0.367	0.3755	0.35	0.3455	0.348	0.3395	0.315	0.309	0.311	0.27	0.2505	0.225	0.232	0.2075	0.208	0.183	0.1745	0.2055	0.243	0.2355	0.245	0.249	0.2715	0.2565	0.211	0.215	0.2085	0.2295	0.2675	0.2395	0.2095	0.21	0.2195	0.217	0.1995	0.203	0.22	0.2055	0.22	0.2615	0.259	0.2415	0.225	0.196	0.155	0.1725	0.17	0.174
	0.3785	0.3905	0.4145	0.3995	0.364	0.3535	0.3785	0.3465	0.283	0.2735	0.274	0.231	0.217	0.2225	0.211	0.2095	0.21	0.2035	0.186	0.218	0.251	0.228	0.23	0.217	0.2105	0.232	0.2165	0.2215	0.238	0.211	0.2125	0.2045	0.212	0.2295	0.2235	0.2355	0.21	0.1895	0.2075	0.226	0.2545	0.265	0.256	0.2235	0.2095	0.176	0.1955	0.2205	0.206
	0.31	0.3205	0.3385	0.3405	0.3285	0.3335	0.3605	0.3285	0.284	0.2375	0.2145	0.2125	0.189	0.174	0.154	0.1985	0.2175	0.1955	0.1685	0.167	0.1925	0.22	0.2235	0.2115	0.1955	0.2365	0.2045	0.205	0.2145	0.2235	0.2135	0.2085	0.207	0.209	0.2245	0.2295	0.2175	0.186	0.213	0.219	0.2535	0.2505	0.2395	0.204	0.17	0.1645	0.182	0.205	0.2255
	0.309	0.344	0.34	0.348	0.348	0.3235	0.334	0.357	0.334	0.2825	0.243	0.214	0.21	0.194	0.173	0.1805	0.1865	0.1925	0.2045	0.207	0.2215	0.224	0.209	0.2075	0.186	0.207	0.187	0.2005	0.2145	0.2075	0.183	0.1935	0.238	0.217	0.221	0.2425	0.1995	0.22	0.2185	0.225	0.229	0.2485	0.2485	0.2065	0.1735	0.1705	0.172	0.225	0.2465
	0.2685	0.3185	0.328	0.3365	0.3425	0.3105	0.2995	0.3275	0.287	0.2945	0.306	0.241	0.2135	0.217	0.218	0.233	0.193	0.177	0.205	0.211	0.22	0.2185	0.2005	0.198	0.193	0.211	0.225	0.239	0.221	0.2005	0.194	0.191	0.228	0.1965	0.1825	0.234	0.221	0.214	0.2005	0.208	0.2175	0.1925	0.21	0.2265	0.2225	0.224	0.208	0.2465	0.2455
	0.241	0.282	0.3055	0.2805	0.27	0.2715	0.323	0.3415	0.272	0.3095	0.341	0.281	0.265	0.2475	0.244	0.261	0.2155	0.1725	0.1685	0.1895	0.2155	0.2185	0.1995	0.182	0.1775	0.204	0.224	0.2325	0.2155	0.2005	0.2185	0.188	0.192	0.1925	0.1585	0.197	0.236	0.217	0.2065	0.241	0.234	0.1865	0.1875	0.2275	0.2385	0.235	0.2235	0.214	0.1835
	0.221	0.2315	0.227	0.2355	0.2345	0.194	0.2345	0.2545	0.263	0.262	0.277	0.267	0.2485	0.2325	0.2475	0.2505	0.2325	0.2085	0.2105	0.21	0.209	0.241	0.238	0.2	0.2055	0.2145	0.199	0.186	0.2115	0.204	0.213	0.2155	0.1755	0.196	0.177	0.1925	0.2095	0.2235	0.2295	0.2235	0.216	0.2005	0.1885	0.2225	0.2525	0.2585	0.218	0.1985	0.2075
	0.22	0.216	0.189	0.231	0.227	0.241	0.2385	0.24	0.228	0.266	0.242	0.209	0.2195	0.24	0.2605	0.2445	0.2615	0.2775	0.24	0.2305	0.229	0.2555	0.2295	0.196	0.2255	0.2205	0.1925	0.195	0.214	0.1945	0.1955	0.195	0.179	0.204	0.188	0.1935	0.2045	0.2065	0.1985	0.1915	0.198	0.1815	0.1805	0.234	0.2505	0.2435	0.219	0.205	0.2245
	0.1815	0.198	0.218	0.243	0.2685	0.224	0.224	0.258	0.2515	0.266	0.2715	0.2645	0.256	0.2695	0.289	0.2865	0.257	0.25	0.2185	0.2165	0.1855	0.207	0.2165	0.215	0.2185	0.168	0.187	0.195	0.2055	0.1965	0.186	0.198	0.2335	0.2565	0.2115	0.1895	0.224	0.2365	0.224	0.2295	0.2265	0.1905	0.223	0.2505	0.2055	0.1745	0.1865	0.206	0.203
	0.1835	0.212	0.2225	0.22	0.237	0.213	0.2115	0.2595	0.241	0.2435	0.289	0.323	0.301	0.284	0.282	0.2665	0.2265	0.225	0.2135	0.231	0.206	0.2145	0.2155	0.228	0.213	0.1795	0.2155	0.2175	0.1845	0.2135	0.196	0.1905	0.221	0.2305	0.2135	0.2315	0.2535	0.2155	0.221	0.2445	0.2365	0.231	0.233	0.236	0.2105	0.227	0.1905	0.171	0.1895
	0.1995	0.242	0.24	0.2355	0.2525	0.2255	0.237	0.2555	0.246	0.2605	0.278	0.259	0.257	0.2945	0.2685	0.2455	0.2595	0.241	0.2235	0.2355	0.216	0.224	0.219	0.2235	0.1915	0.1765	0.183	0.185	0.173	0.2155	0.177	0.177	0.184	0.2135	0.2355	0.204	0.2035	0.21	0.2275	0.2245	0.211	0.2065	0.2035	0.19	0.213	0.21	0.201	0.1975	0.197
	0.213	0.245	0.2445	0.224	0.2135	0.1885	0.186	0.222	0.2455	0.2665	0.2595	0.2605	0.261	0.277	0.2545	0.2415	0.2535	0.26	0.2455	0.2385	0.215	0.205	0.23	0.2365	0.2115	0.175	0.19	0.184	0.1735	0.174	0.1825	0.2015	0.1935	0.1995	0.1725	0.174	0.1775	0.191	0.174	0.1975	0.1825	0.1765	0.168	0.1755	0.2075	0.175	0.1555	0.1855	0.198
	0.2345	0.2285	0.244	0.2455	0.211	0.213	0.225	0.23	0.234	0.2225	0.225	0.247	0.2165	0.2495	0.245	0.2425	0.2325	0.22	0.237	0.226	0.206	0.205	0.1925	0.2175	0.2135	0.1625	0.1815	0.199	0.1855	0.198	0.2205	0.2235	0.225	0.2185	0.1855	0.196	0.211	0.201	0.23	0.2245	0.191	0.193	0.2075	0.199	0.205	0.2155	0.167	0.1655	0.1785
	0.2235	0.2345	0.2255	0.2225	0.2215	0.1975	0.2025	0.2025	0.22	0.2175	0.254	0.255	0.196	0.2195	0.2555	0.2545	0.3025	0.257	0.243	0.2795	0.257	0.2245	0.2035	0.195	0.225	0.184	0.201	0.202	0.2205	0.2185	0.235	0.2305	0.203	0.258	0.2375	0.2045	0.213	0.225	0.234	0.213	0.186	0.1915	0.21	0.216	0.2105	0.206	0.192	0.1855	0.1825
	0.2115	0.258	0.255	0.252	0.2355	0.1975	0.1925	0.2365	0.216	0.2025	0.2485	0.2345	0.231	0.2175	0.2125	0.208	0.255	0.235	0.259	0.279	0.263	0.2745	0.259	0.2435	0.2085	0.212	0.202	0.21	0.2355	0.212	0.1795	0.196	0.2355	0.2385	0.2145	0.2065	0.2165	0.2375	0.2245	0.222	0.197	0.173	0.189	0.2205	0.221	0.2175	0.2065	0.2165	0.215
	0.153	0.176	0.204	0.218	0.1835	0.171	0.193	0.2145	0.2	0.2035	0.2035	0.1975	0.1575	0.145	0.146	0.1895	0.221	0.1985	0.2165	0.2525	0.2625	0.2695	0.2495	0.198	0.2025	0.1845	0.201	0.195	0.179	0.169	0.1955	0.2395	0.242	0.232	0.2355	0.19	0.183	0.2095	0.1995	0.221	0.2225	0.177	0.2005	0.197	0.21	0.2415	0.2265	0.211	0.224
	0.1895	0.2035	0.2105	0.221	0.222	0.2235	0.203	0.1845	0.21	0.1925	0.1985	0.185	0.1695	0.154	0.183	0.193	0.1775	0.17	0.209	0.256	0.291	0.3065	0.254	0.2115	0.2385	0.1755	0.1935	0.1895	0.2055	0.1815	0.211	0.2175	0.2175	0.234	0.2075	0.213	0.1905	0.201	0.228	0.2175	0.2105	0.1905	0.2015	0.2495	0.2505	0.24	0.2315	0.2295	0.216
	0.2325	0.2155	0.2075	0.2095	0.2075	0.2215	0.2375	0.207	0.205	0.179	0.1725	0.1715	0.148	0.145	0.137	0.119	0.157	0.188	0.2075	0.246	0.252	0.2405	0.2485	0.235	0.2175	0.2005	0.2095	0.241	0.2575	0.247	0.245	0.2165	0.222	0.2145	0.191	0.191	0.1935	0.2095	0.2245	0.217	0.2115	0.2105	0.2045	0.261	0.2055	0.186	0.2155	0.2085	0.1975
	0.229	0.2285	0.2265	0.2135	0.199	0.213	0.2175	0.2005	0.201	0.2075	0.21	0.198	0.16	0.145	0.137	0.13	0.169	0.2165	0.2225	0.2545	0.259	0.2385	0.2595	0.2405	0.2135	0.233	0.2285	0.236	0.214	0.2385	0.231	0.2295	0.226	0.2265	0.2075	0.2335	0.223	0.2185	0.237	0.222	0.2445	0.2205	0.251	0.277	0.204	0.1865	0.2355	0.2285	0.212
	0.194	0.2065	0.204	0.2	0.2035	0.21	0.186	0.19	0.205	0.2345	0.2415	0.23	0.2095	0.1865	0.186	0.184	0.215	0.215	0.2245	0.2345	0.2715	0.272	0.234	0.191	0.2245	0.2155	0.221	0.2045	0.1865	0.207	0.214	0.1995	0.2015	0.2095	0.2015	0.2405	0.247	0.2415	0.2525	0.2255	0.24	0.263	0.224	0.2365	0.2365	0.211	0.2085	0.2115	0.2035
	0.1595	0.1635	0.197	0.196	0.2025	0.2085	0.206	0.2035	0.178	0.187	0.1935	0.187	0.219	0.2	0.193	0.1835	0.2055	0.2065	0.1895	0.1945	0.2025	0.187	0.171	0.1705	0.1995	0.1965	0.1975	0.1995	0.196	0.1915	0.2015	0.2035	0.2035	0.2005	0.1855	0.2145	0.232	0.2095	0.2145	0.2155	0.236	0.243	0.2185	0.2155	0.2595	0.2475	0.238	0.2195	0.1945
	0.203	0.207	0.226	0.193	0.1855	0.198	0.221	0.248	0.204	0.193	0.2065	0.2095	0.2175	0.182	0.1705	0.1755	0.203	0.187	0.1565	0.166	0.1915	0.189	0.1465	0.181	0.1935	0.202	0.2125	0.1855	0.2065	0.202	0.2005	0.187	0.19	0.223	0.2105	0.2135	0.217	0.2305	0.235	0.2215	0.2355	0.267	0.2375	0.2295	0.241	0.2405	0.231	0.2185	0.187
[truncated: 53 more columns]

## Sheet: Fig. 5c
Figure 5c
	Oculomotor sequential memory task
	Mean classification accuracy (as presented in the color-map plot)
	0.211	0.213	0.21	0.211	0.2155	0.2025	0.181	0.18225	0.196	0.22275	0.2335	0.21275	0.195	0.19425	0.22375	0.21575	0.2035	0.19825	0.18725	0.18975	0.184	0.1985	0.206	0.197	0.197	0.209	0.1905	0.1805	0.17325	0.1895	0.20725	0.20025	0.1905	0.18525	0.186	0.18375	0.189	0.19775	0.18975	0.20225	0.22125	0.19025	0.19125	0.2	0.195	0.18375	0.20275	0.1965	0.2055
	0.19775	0.212	0.1985	0.1995	0.2195	0.21775	0.203	0.204	0.209	0.22525	0.2335	0.22075	0.1965	0.20325	0.207	0.2015	0.1895	0.1965	0.2	0.18375	0.1745	0.206	0.212	0.21275	0.19825	0.2145	0.20875	0.18475	0.1775	0.19625	0.187	0.202	0.1925	0.17775	0.181	0.176	0.195	0.22525	0.2065	0.21925	0.20675	0.1825	0.18675	0.18475	0.18875	0.1795	0.18825	0.2005	0.21225
	0.19875	0.2095	0.1905	0.18625	0.20525	0.21375	0.214	0.2165	0.2305	0.20275	0.19275	0.18575	0.1855	0.2055	0.20925	0.196	0.18975	0.1815	0.1885	0.1895	0.187	0.19725	0.21425	0.2185	0.19975	0.20475	0.21725	0.21025	0.18675	0.18275	0.19725	0.21025	0.19575	0.19475	0.18375	0.18275	0.19725	0.2095	0.20525	0.208	0.20775	0.1905	0.20625	0.185	0.1745	0.2045	0.2045	0.199	0.1815
	0.203	0.198	0.2065	0.205	0.19525	0.1935	0.20725	0.202	0.18825	0.18175	0.1735	0.18675	0.18875	0.19625	0.2265	0.21475	0.172	0.17925	0.18875	0.18475	0.18875	0.197	0.19875	0.2025	0.19425	0.2005	0.2145	0.2065	0.17725	0.181	0.20175	0.1995	0.1925	0.19225	0.18775	0.183	0.18675	0.199	0.19575	0.19	0.18125	0.1915	0.2025	0.181	0.1775	0.19975	0.20825	0.1985	0.18075
	0.20375	0.18325	0.1985	0.18025	0.184	0.20675	0.21625	0.2035	0.20025	0.1985	0.20725	0.216	0.21	0.2125	0.21975	0.2075	0.19525	0.1755	0.18075	0.1805	0.18225	0.1895	0.17525	0.19625	0.1915	0.17925	0.18625	0.18825	0.1715	0.1915	0.20125	0.18625	0.1695	0.1535	0.1735	0.18775	0.1805	0.1945	0.20175	0.179	0.181	0.18125	0.17375	0.16675	0.17075	0.19675	0.203	0.18475	0.18675
	0.20325	0.203	0.18675	0.19675	0.20175	0.19975	0.20125	0.196	0.207	0.2155	0.2205	0.204	0.20225	0.22075	0.22475	0.22025	0.21375	0.19825	0.1955	0.18925	0.17125	0.188	0.1855	0.199	0.2115	0.193	0.18575	0.1895	0.1915	0.19175	0.20425	0.21175	0.2	0.1725	0.17	0.179	0.184	0.18775	0.20525	0.20575	0.19325	0.1655	0.18975	0.1925	0.19	0.20925	0.2065	0.21325	0.21175
	0.19225	0.2005	0.18725	0.2045	0.223	0.21125	0.209	0.207	0.221	0.21925	0.209	0.206	0.20575	0.2115	0.217	0.213	0.197	0.1975	0.20125	0.1955	0.2025	0.19425	0.203	0.20625	0.2135	0.22275	0.2115	0.1905	0.18275	0.199	0.21	0.20275	0.21225	0.18525	0.17725	0.1805	0.1965	0.18475	0.1915	0.20825	0.20275	0.172	0.2045	0.21625	0.21	0.213	0.20125	0.20375	0.20325
	0.197	0.19375	0.19375	0.1825	0.1865	0.1885	0.21575	0.219	0.211	0.20475	0.20725	0.20025	0.20675	0.21575	0.211	0.19975	0.203	0.197	0.2075	0.20425	0.21075	0.21475	0.214	0.21325	0.2235	0.22475	0.21975	0.20775	0.198	0.20925	0.21275	0.2115	0.2245	0.20275	0.19525	0.19675	0.1955	0.19875	0.19575	0.20525	0.21325	0.1955	0.20125	0.216	0.21625	0.20775	0.219	0.19275	0.1885
	0.1985	0.18475	0.17775	0.19475	0.17875	0.1715	0.18175	0.203	0.21125	0.20925	0.2085	0.19075	0.2025	0.21925	0.20125	0.199	0.215	0.20475	0.19675	0.19575	0.18675	0.1955	0.19025	0.1925	0.20125	0.18775	0.19425	0.19925	0.18825	0.1805	0.1805	0.22125	0.223	0.196	0.18775	0.17175	0.186	0.212	0.20425	0.19875	0.192	0.1765	0.18425	0.202	0.21075	0.2	0.20175	0.18725	0.16525
	0.2005	0.18125	0.193	0.184	0.171	0.18125	0.197	0.19625	0.1995	0.212	0.19925	0.1965	0.20175	0.22875	0.21775	0.197	0.21575	0.21475	0.21675	0.194	0.20675	0.20725	0.20125	0.21325	0.21225	0.19825	0.19225	0.2045	0.2115	0.19225	0.193	0.22725	0.23825	0.208	0.17325	0.184	0.20575	0.2115	0.2115	0.20075	0.1765	0.177	0.1925	0.203	0.20225	0.196	0.17775	0.176	0.16925
	0.1905	0.18775	0.17675	0.178	0.1705	0.18525	0.1905	0.19125	0.1845	0.193	0.19575	0.19475	0.20975	0.2075	0.2195	0.2165	0.2325	0.2575	0.2415	0.237	0.248	0.236	0.22925	0.239	0.2405	0.23025	0.2205	0.227	0.233	0.232	0.22525	0.235	0.226	0.2195	0.21275	0.22125	0.2195	0.216	0.2065	0.22525	0.19225	0.194	0.198	0.20725	0.1975	0.20425	0.22075	0.23625	0.27925
	0.1975	0.20225	0.18475	0.18775	0.2025	0.199	0.21375	0.1985	0.209	0.21675	0.20775	0.20275	0.2175	0.23975	0.249	0.2705	0.28	0.282	0.28725	0.2735	0.274	0.2535	0.26225	0.23675	0.24225	0.275	0.27	0.24225	0.24275	0.25225	0.25625	0.23875	0.22325	0.23775	0.2375	0.2325	0.22225	0.23025	0.22525	0.2455	0.2445	0.24275	0.23875	0.23975	0.2465	0.23625	0.24525	0.28725	0.27875
	0.19475	0.20075	0.194	0.1765	0.19	0.21925	0.2175	0.2025	0.23975	0.25175	0.2225	0.22575	0.23175	0.25775	0.2965	0.28525	0.2805	0.32125	0.31475	0.291	0.27225	0.274	0.27075	0.2745	0.26475	0.2745	0.28975	0.2595	0.2415	0.27375	0.27275	0.2635	0.256	0.26	0.25575	0.2445	0.2215	0.23625	0.2585	0.2645	0.274	0.2865	0.2635	0.25675	0.26325	0.2685	0.3075	0.33375	0.28425
	0.18625	0.1905	0.18875	0.1735	0.17075	0.1935	0.1845	0.1765	0.201	0.20075	0.19125	0.21825	0.22075	0.2125	0.234	0.25525	0.27225	0.30875	0.30075	0.26475	0.274	0.27725	0.2605	0.2615	0.256	0.24525	0.2765	0.2595	0.2525	0.27725	0.2945	0.2685	0.2435	0.2545	0.25275	0.2355	0.2155	0.23325	0.253	0.26425	0.27075	0.27875	0.25575	0.2715	0.277	0.27475	0.312	0.31575	0.314
	0.18425	0.176	0.16975	0.156	0.151	0.16825	0.19	0.1845	0.1935	0.19025	0.192	0.20875	0.2025	0.2095	0.22325	0.2435	0.27625	0.2835	0.2625	0.2355	0.2615	0.2765	0.268	0.26225	0.2505	0.252	0.2625	0.2535	0.2445	0.273	0.27675	0.2455	0.2255	0.2485	0.25175	0.234	0.21625	0.2105	0.22225	0.25375	0.265	0.23275	0.23325	0.276	0.2615	0.26425	0.2815	0.3065	0.31625
	0.21175	0.1945	0.18675	0.1645	0.16675	0.18775	0.20325	0.197	0.20675	0.21325	0.20525	0.2065	0.21025	0.21525	0.226	0.25875	0.2735	0.277	0.27975	0.2665	0.25775	0.27425	0.29275	0.28275	0.26625	0.24675	0.25175	0.2545	0.2445	0.25625	0.2545	0.25075	0.2235	0.2275	0.24825	0.24275	0.2375	0.225	0.223	0.23025	0.23675	0.2165	0.237	0.258	0.243	0.25975	0.2545	0.3115	0.314
	0.198	0.198	0.2035	0.1845	0.194	0.20975	0.2185	0.2165	0.22125	0.2145	0.2045	0.2165	0.227	0.21575	0.23525	0.2615	0.289	0.28025	0.278	0.2785	0.27625	0.28175	0.2885	0.292	0.29725	0.26975	0.2525	0.26525	0.27625	0.26025	0.267	0.265	0.26125	0.24825	0.24725	0.26675	0.266	0.26325	0.25975	0.2485	0.25975	0.253	0.25125	0.26575	0.2645	0.256	0.28475	0.328	0.33875
	0.17075	0.18375	0.18025	0.17925	0.1915	0.20875	0.22225	0.21475	0.235	0.20725	0.174	0.20675	0.21525	0.22075	0.2605	0.28375	0.28625	0.292	0.27475	0.29775	0.27575	0.27525	0.2755	0.28275	0.289	0.25475	0.2455	0.2555	0.27375	0.243	0.2385	0.26825	0.27375	0.2515	0.23625	0.24875	0.2535	0.23025	0.25	0.25025	0.263	0.25875	0.247	0.26075	0.24725	0.25025	0.29475	0.30225	0.3025
	0.178	0.1795	0.174	0.156	0.1725	0.2015	0.20875	0.193	0.2205	0.20475	0.18025	0.20975	0.2145	0.22925	0.2615	0.26075	0.2885	0.3225	0.31825	0.289	0.269	0.26025	0.2585	0.274	0.2895	0.25225	0.263	0.2505	0.26275	0.23175	0.24975	0.2615	0.255	0.2515	0.24275	0.263	0.24925	0.2275	0.227	0.23575	0.23425	0.24225	0.237	0.2525	0.24625	0.2865	0.29775	0.27675	0.2655
	0.19025	0.18575	0.17725	0.16425	0.1865	0.21225	0.20325	0.203	0.22625	0.22725	0.2015	0.226	0.2225	0.2305	0.24125	0.26575	0.288	0.2855	0.2735	0.23025	0.22475	0.27	0.2575	0.2455	0.2585	0.23675	0.2415	0.2575	0.2515	0.23325	0.263	0.2535	0.2305	0.22525	0.22925	0.243	0.255	0.22825	0.21375	0.21775	0.2435	0.23475	0.21925	0.225	0.249	0.30175	0.28375	0.28175	0.25125
	0.19925	0.196	0.19375	0.18775	0.2155	0.24225	0.23	0.22125	0.239	0.2195	0.21325	0.22525	0.21825	0.229	0.22725	0.262	0.27075	0.268	0.26775	0.2235	0.21675	0.2385	0.2345	0.237	0.2425	0.22425	0.219	0.21675	0.23375	0.228	0.23125	0.23975	0.22125	0.2065	0.22725	0.218	0.22075	0.224	0.212	0.207	0.23725	0.246	0.22575	0.2155	0.22625	0.27525	0.27875	0.29225	0.2235
	0.19925	0.2005	0.1965	0.2015	0.23175	0.233	0.2135	0.21775	0.216	0.2155	0.21275	0.2075	0.2015	0.2055	0.22875	0.242	0.23	0.24625	0.243	0.20575	0.197	0.21525	0.205	0.227	0.216	0.212	0.2125	0.215	0.2135	0.213	0.213	0.222	0.199	0.2065	0.2205	0.227	0.1965	0.20425	0.21225	0.21275	0.21325	0.22925	0.20325	0.1875	0.21875	0.241	0.2345	0.2395	0.20475
	0.19125	0.195	0.19275	0.18725	0.209	0.236	0.22225	0.2155	0.213	0.2045	0.209	0.21125	0.2105	0.21475	0.2365	0.24825	0.25225	0.244	0.231	0.229	0.2275	0.224	0.22775	0.2215	0.2095	0.1985	0.216	0.2295	0.23375	0.22425	0.244	0.23225	0.19725	0.21775	0.23925	0.22425	0.2155	0.213	0.21125	0.20825	0.21175	0.20925	0.19975	0.19575	0.22425	0.237	0.234	0.23575	0.20175
	0.18875	0.2	0.20525	0.188	0.18875	0.2075	0.2075	0.19475	0.19075	0.1945	0.19375	0.1805	0.1825	0.2145	0.2255	0.21575	0.23475	0.23875	0.23625	0.2275	0.231	0.2275	0.22475	0.21025	0.23475	0.23	0.21625	0.21975	0.2345	0.19525	0.2115	0.224	0.21775	0.23125	0.22175	0.208	0.21675	0.1965	0.197	0.218	0.23225	0.208	0.19875	0.20075	0.22675	0.24025	0.248	0.2425	0.187
	0.18925	0.18775	0.19975	0.20125	0.18775	0.20975	0.21725	0.209	0.1985	0.20225	0.20625	0.20825	0.19775	0.2035	0.218	0.224	0.223	0.2215	0.2165	0.19375	0.216	0.23975	0.2425	0.22525	0.238	0.2375	0.22975	0.229	0.2415	0.19425	0.21	0.23175	0.23475	0.2335	0.23275	0.22425	0.2315	0.20225	0.21075	0.2215	0.22175	0.2055	0.1945	0.219	0.228	0.23225	0.22375	0.23225	0.197
	0.2005	0.181	0.18725	0.19625	0.20775	0.22575	0.215	0.21425	0.2175	0.222	0.2165	0.21375	0.2215	0.22025	0.237	0.271	0.2575	0.241	0.24275	0.2455	0.24125	0.26725	0.24375	0.22625	0.24375	0.22775	0.21825	0.242	0.22275	0.208	0.23225	0.257	0.223	0.2395	0.24725	0.2285	0.2285	0.224	0.22725	0.21375	0.217	0.21475	0.221	0.2335	0.2205	0.23075	0.233	0.24875	0.20775
	0.1875	0.188	0.1995	0.18975	0.224	0.252	0.21325	0.21475	0.224	0.2355	0.206	0.204	0.207	0.20925	0.23325	0.2615	0.26425	0.26525	0.259	0.2595	0.26625	0.26225	0.22625	0.214	0.23825	0.2265	0.2115	0.2405	0.22825	0.22125	0.2455	0.2395	0.208	0.23025	0.23275	0.2235	0.22975	0.22225	0.229	0.23625	0.2425	0.23075	0.21825	0.22	0.23225	0.24075	0.2395	0.2585	0.211
	0.177	0.18725	0.2005	0.20375	0.216	0.24425	0.23925	0.22125	0.219	0.2165	0.179	0.1775	0.20275	0.222	0.227	0.235	0.25025	0.25725	0.2385	0.2375	0.27275	0.2755	0.2585	0.228	0.24475	0.2365	0.24325	0.25175	0.257	0.22375	0.23275	0.2305	0.23625	0.24625	0.231	0.225	0.22975	0.21625	0.24525	0.2365	0.2395	0.23125	0.21725	0.2195	0.23	0.24225	0.242	0.23325	0.19625
	0.17	0.183	0.192	0.1725	0.18775	0.20225	0.19275	0.205	0.21	0.2035	0.193	0.18425	0.199	0.226	0.2445	0.238	0.25875	0.25875	0.23925	0.21975	0.259	0.26175	0.265	0.2775	0.25525	0.2555	0.25225	0.25575	0.241	0.219	0.23475	0.24675	0.2635	0.25625	0.235	0.22	0.22675	0.22425	0.234	0.24675	0.24675	0.2295	0.2225	0.23425	0.20925	0.22075	0.25425	0.2485	0.208
	0.179	0.188	0.175	0.18225	0.19325	0.22675	0.22225	0.219	0.24375	0.23175	0.2275	0.2125	0.19725	0.21275	0.24325	0.24775	0.24325	0.24125	0.24275	0.25375	0.261	0.27	0.249	0.23675	0.24825	0.27075	0.26575	0.26025	0.24825	0.213	0.23225	0.25275	0.23775	0.231	0.232	0.23225	0.24325	0.21975	0.22775	0.26325	0.254	0.23275	0.2465	0.25475	0.25425	0.264	0.286	0.30175	0.243
	0.1845	0.181	0.17125	0.17025	0.19	0.2115	0.22	0.225	0.248	0.24925	0.26375	0.23975	0.2195	0.2335	0.25475	0.247	0.256	0.25025	0.23175	0.24175	0.256	0.2665	0.2375	0.2295	0.24825	0.26475	0.27175	0.26825	0.24775	0.209	0.23075	0.27025	0.2665	0.2305	0.22825	0.24575	0.23	0.2085	0.23125	0.2685	0.27275	0.244	0.25075	0.25	0.26075	0.2795	0.30075	0.3205	0.27
	0.17275	0.1855	0.17375	0.15925	0.19475	0.195	0.203	0.223	0.22925	0.23975	0.243	0.22975	0.2095	0.2065	0.21725	0.2275	0.2335	0.22275	0.22625	0.231	0.24025	0.24575	0.23925	0.22675	0.22025	0.23925	0.25325	0.23925	0.2165	0.2095	0.21625	0.24225	0.23325	0.22525	0.231	0.24525	0.233	0.207	0.232	0.23825	0.23225	0.23225	0.2365	0.2455	0.24275	0.2565	0.27925	0.28425	0.274
	0.1765	0.177	0.16225	0.1515	0.18325	0.19625	0.1965	0.1935	0.20475	0.2285	0.22975	0.21325	0.19625	0.2015	0.21125	0.2085	0.21025	0.21575	0.22575	0.2265	0.22625	0.21525	0.22475	0.23625	0.2415	0.2385	0.24325	0.2395	0.21475	0.224	0.21775	0.23075	0.21425	0.2075	0.21275	0.216	0.221	0.21425	0.2205	0.21925	0.2235	0.22975	0.22525	0.23675	0.237	0.25125	0.2445	0.2535	0.2295
	0.17125	0.172	0.17425	0.14575	0.16375	0.196	0.1985	0.211	0.24375	0.2465	0.251	0.21125	0.171	0.20025	0.21825	0.23075	0.23925	0.2355	0.22025	0.243	0.23775	0.23825	0.22925	0.2285	0.236	0.23225	0.242	0.26375	0.2415	0.23875	0.236	0.25775	0.22125	0.21625	0.2355	0.23125	0.23175	0.2395	0.23875	0.24725	0.24075	0.2365	0.24325	0.25125	0.2325	0.2535	0.27575	0.3065	0.24125
	0.18825	0.2025	0.17775	0.174	0.1815	0.196	0.19575	0.22575	0.24325	0.248	0.256	0.20975	0.198	0.21375	0.23025	0.2555	0.25525	0.25525	0.24325	0.2455	0.2515	0.267	0.271	0.24325	0.23	0.24225	0.256	0.2665	0.26325	0.25675	0.26825	0.26375	0.2475	0.24625	0.24525	0.2335	0.2395	0.23625	0.2575	0.26725	0.26475	0.24025	0.26075	0.279	0.25675	0.2555	0.26425	0.293	0.248
	0.1885	0.204	0.1985	0.17875	0.2075	0.22975	0.22025	0.21925	0.2415	0.267	0.257	0.23375	0.22725	0.2305	0.238	0.2435	0.258	0.2505	0.27475	0.26175	0.2515	0.26425	0.26825	0.24575	0.244	0.254	0.26075	0.25375	0.25275	0.23775	0.2465	0.26375	0.26975	0.26	0.26025	0.2495	0.2455	0.244	0.243	0.25775	0.25975	0.24625	0.267	0.289	0.265	0.2505	0.252	0.27875	0.24
	0.19175	0.184	0.188	0.1615	0.18675	0.21525	0.20775	0.21925	0.25075	0.25525	0.25825	0.2325	0.23575	0.21775	0.2185	0.2405	0.254	0.242	0.236	0.26225	0.2605	0.23325	0.23775	0.234	0.228	0.24675	0.25625	0.23675	0.22875	0.21375	0.221	0.25075	0.23325	0.22475	0.2565	0.25675	0.2485	0.2415	0.2455	0.2385	0.2395	0.2415	0.2755	0.287	0.25625	0.248	0.266	0.28675	0.25525
	0.20625	0.19575	0.17725	0.182	0.2075	0.20275	0.201	0.22625	0.2465	0.24725	0.2345	0.24475	0.23125	0.218	0.22425	0.2455	0.255	0.2225	0.218	0.26275	0.2535	0.23125	0.2395	0.2295	0.23025	0.24525	0.232	0.216	0.211	0.2335	0.23175	0.2485	0.2325	0.201	0.21825	0.23225	0.22075	0.2115	0.2455	0.24975	0.2395	0.23125	0.2505	0.25575	0.23325	0.25125	0.2645	0.29375	0.2695
	0.1825	0.19125	0.16275	0.15025	0.18875	0.221	0.2105	0.2185	0.26125	0.254	0.22625	0.237	0.22425	0.2365	0.25575	0.257	0.25125	0.2335	0.22525	0.24625	0.24375	0.245	0.24875	0.2355	0.227	0.255	0.2375	0.24025	0.231	0.2515	0.2415	0.25525	0.24425	0.21525	0.23325	0.233	0.239	0.23	0.26675	0.2725	0.27125	0.27325	0.26875	0.26725	0.25025	0.264	0.28475	0.3085	0.30075
	0.1855	0.202	0.1755	0.158	0.1745	0.207	0.18575	0.21375	0.23925	0.235	0.23125	0.2245	0.21625	0.2295	0.22825	0.23875	0.225	0.22575	0.23075	0.22775	0.22175	0.23025	0.2515	0.2215	0.2235	0.23225	0.23925	0.24475	0.2415	0.22925	0.248	0.23875	0.24175	0.23875	0.22125	0.219	0.20775	0.21175	0.24575	0.2775	0.2825	0.27575	0.26525	0.2485	0.24775	0.2605	0.27875	0.31575	0.28975
	0.1915	0.20475	0.18225	0.171	0.19175	0.20975	0.19975	0.21	0.23125	0.2325	0.245	0.21975	0.19875	0.2285	0.2275	0.2295	0.2325	0.23275	0.2455	0.211	0.1925	0.23025	0.2435	0.24	0.23175	0.25425	0.24325	0.236	0.22275	0.23	0.25725	0.25225	0.242	0.234	0.22275	0.23375	0.23025	0.21275	0.23175	0.25525	0.2605	0.25675	0.246	0.238	0.22925	0.2475	0.28025	0.3205	0.27475
	0.1885	0.17775	0.1565	0.1605	0.18875	0.21275	0.206	0.22525	0.24925	0.25875	0.25325	0.23025	0.20625	0.2155	0.228	0.25675	0.2395	0.2265	0.2325	0.21225	0.2165	0.22825	0.22875	0.2325	0.245	0.27375	0.26325	0.25625	0.22425	0.2385	0.25425	0.2705	0.2415	0.21475	0.215	0.2395	0.2675	0.24225	0.22975	0.236	0.25825	0.259	0.2685	0.263	0.266	0.27975	0.2775	0.299	0.2805
	0.1845	0.20125	0.181	0.17925	0.21025	0.2355	0.22175	0.21925	0.24425	0.252	0.25575	0.2365	0.21175	0.20925	0.219	0.25075	0.26125	0.233	0.219	0.21525	0.2335	0.242	0.2425	0.233	0.24975	0.26875	0.25475	0.2335	0.228	0.2455	0.26025	0.27275	0.2395	0.222	0.2405	0.23625	0.217	0.21525	0.2445	0.25775	0.29875	0.2745	0.27925	0.2785	0.2725	0.27925	0.278	0.3095	0.28975
	0.191	0.20175	0.183	0.1945	0.22525	0.2505	0.22675	0.22225	0.23775	0.24475	0.24575	0.21175	0.2	0.217	0.23675	0.2385	0.249	0.2575	0.2325	0.2205	0.23875	0.24225	0.23025	0.2235	0.22575	0.224	0.2345	0.2275	0.2295	0.23325	0.24675	0.24025	0.23875	0.25275	0.26325	0.23	0.20525	0.20025	0.23825	0.26075	0.2815	0.26375	0.26225	0.25325	0.24975	0.27025	0.275	0.301	0.232
	0.18475	0.17875	0.177	0.183	0.19325	0.2015	0.197	0.21925	0.223	0.22625	0.23175	0.20675	0.19475	0.205	0.2275	0.2445	0.2355	0.253	0.24475	0.23675	0.227	0.23175	0.23325	0.24075	0.23125	0.2325	0.23975	0.2285	0.21475	0.2125	0.222	0.23525	0.224	0.23375	0.24075	0.2445	0.22075	0.20325	0.23475	0.26375	0.25425	0.259	0.25975	0.2315	0.23225	0.257	0.27425	0.3025	0.2435
	0.1725	0.17425	0.181	0.179	0.187	0.2	0.21375	0.22325	0.2225	0.2415	0.23675	0.19775	0.20825	0.22525	0.22675	0.244	0.24875	0.25225	0.25775	0.25475	0.24525	0.245	0.2495	0.243	0.23625	0.23675	0.233	0.22675	0.22825	0.22375	0.24525	0.23975	0.223	0.23775	0.23475	0.232	0.22025	0.21575	0.2455	0.25575	0.25525	0.25475	0.258	0.235	0.2355	0.238	0.27	0.32375	0.2805
	0.201	0.19625	0.18625	0.18225	0.19875	0.2135	0.20925	0.21125	0.2285	0.23225	0.23075	0.2105	0.19925	0.21125	0.233	0.23125	0.23525	0.252	0.25025	0.252	0.2465	0.23725	0.23875	0.20925	0.21125	0.2285	0.21625	0.204	0.22	0.20775	0.23475	0.2515	0.21875	0.23575	0.217	0.217	0.22325	0.21025	0.24125	0.25	0.255	0.23225	0.24	0.25675	0.232	0.2445	0.2795	0.30725	0.2975
	0.181	0.18975	0.1825	0.19425	0.19325	0.201	0.18875	0.19625	0.2125	0.22875	0.22225	0.20575	0.2125	0.2225	0.2315	0.2285	0.225	0.233	0.23775	0.2575	0.23175	0.22275	0.229	0.2225	0.233	0.2175	0.22125	0.2175	0.213	0.20275	0.21775	0.245	0.2345	0.2415	0.2375	0.22375	0.21625	0.21375	0.24075	0.253	0.26625	0.24075	0.22375	0.2305	0.22875	0.23825	0.26625	0.3255	0.4125
	0.17525	0.1715	0.1755	0.183	0.174	0.18775	0.1915	0.18975	0.199	0.2215	0.228	0.2115	0.20625	0.19975	0.20925	0.21225	0.231	0.246	0.253	0.2425	0.23025	0.233	0.2205	0.21	0.21575	0.22175	0.226	0.22875	0.21725	0.22225	0.2155	0.21475	0.218	0.223	0.22775	0.226	0.21625	0.2185	0.2325	0.2385	0.24475	0.237	0.234	0.21275	0.23625	0.261	0.2625	0.31675	0.396
	0.1815	0.17875	0.17725	0.1825	0.17525	0.16475	0.15475	0.16525	0.175	0.18475	0.19275	0.19475	0.187	0.1945	0.2005	0.18075	0.20325	0.2455	0.216	0.1825	0.1925	0.21325	0.206	0.20075	0.1935	0.1945	0.19525	0.1995	0.1765	0.206	0.203	0.175	0.18575	0.198	0.20875	0.18825	0.19275	0.20125	0.199	0.1805	0.186	0.18875	0.19675	0.20475	0.223	0.22675	0.2115	0.2315	0.318
	0.18	0.186	0.16575	0.16075	0.152	0.1535	0.15175	0.152	0.16275	0.15775	0.158	0.1665	0.18625	0.18675	0.17925	0.162	0.1745	0.19625	0.176	0.173	0.17975	0.17475	0.17625	0.174	0.17025	0.1725	0.1825	0.17925	0.1595	0.17775	0.1895	0.17775	0.1685	0.1835	0.18875	0.1705	0.18175	0.1985	0.183	0.174	0.17775	0.17525	0.18825	0.19175	0.1875	0.19025	0.189	0.208	0.318
	0.2005	0.19425	0.18	0.17725	0.17975	0.16175	0.16775	0.167	0.17375	0.1625	0.16375	0.162	0.1725	0.18625	0.16575	0.16275	0.19325	0.20175	0.165	0.18175	0.198	0.18475	0.17275	0.1765	0.16575	0.1725	0.17175	0.16775	0.163	0.1685	0.1835	0.181	0.179	0.1835	0.178	0.17125	0.188	0.1995	0.17525	0.16875	0.178	0.18725	0.19275	0.1915	0.18275	0.17875	0.18725	0.208	0.3105
	0.198	0.201	0.1915	0.20525	0.2085	0.1775	0.18125	0.18325	0.17525	0.1855	0.17725	0.17975	0.1825	0.16875	0.1685	0.172	0.19475	0.19925	0.19025	0.19475	0.2015	0.19275	0.19425	0.20025	0.176	0.1725	0.19525	0.175	0.16875	0.189	0.201	0.20675	0.20025	0.21325	0.19525	0.1725	0.18275	0.17625	0.18125	0.1845	0.17675	0.199	0.1995	0.197	0.188	0.191	0.206	0.21125	0.2745
	0.192	0.19675	0.1915	0.2115	0.189	0.159	0.17125	0.18725	0.1755	0.18325	0.1775	0.17025	0.17325	0.172	0.168	0.16575	0.17325	0.1765	0.18975	0.1865	0.1875	0.182	0.1895	0.1845	0.179	0.1815	0.192	0.179	0.166	0.194	0.19825	0.1855	0.18975	0.183	0.17225	0.17225	0.1805	0.186	0.18275	0.163	0.162	0.18375	0.18825	0.19125	0.17425	0.1705	0.186	0.219	0.29375
	0.20375	0.193	0.1965	0.20575	0.1925	0.157	0.17875	0.17775	0.167	0.17	0.1675	0.18375	0.2045	0.188	0.1745	0.17375	0.1795	0.19175	0.182	0.194	0.194	0.1955	0.192	0.19825	0.19125	0.1945	0.19075	0.172	0.15625	0.181	0.179	0.1945	0.19525	0.17975	0.17675	0.17075	0.18525	0.18925	0.185	0.171	0.173	0.19225	0.18575	0.18675	0.1645	0.15975	0.17725	0.217	0.30975
	0.22875	0.213	0.20475	0.206	0.19275	0.162	0.1985	0.21525	0.2	0.1885	0.189	0.186	0.18925	0.1945	0.19975	0.195	0.202	0.19	0.17275	0.18275	0.199	0.20525	0.191	0.20475	0.20525	0.1985	0.191	0.1685	0.16725	0.176	0.1735	0.2035	0.212	0.194	0.1705	0.18	0.19475	0.179	0.1855	0.20275	0.188	0.18825	0.18175	0.19925	0.18825	0.1775	0.19125	0.2305	0.3
	0.241	0.21425	0.20475	0.213	0.2025	0.175	0.205	0.224	0.208	0.21875	0.208	0.1975	0.184	0.20125	0.212	0.216	0.22575	0.1905	0.1655	0.17	0.1855	0.188	0.16925	0.18525	0.19475	0.1705	0.1765	0.17	0.16125	0.18	0.18825	0.19775	0.20275	0.16875	0.15725	0.1775	0.19775	0.174	0.1885	0.1875	0.1715	0.18425	0.18575	0.179	0.18025	0.16725	0.1885	0.234	0.2895
	0.24175	0.215	0.20825	0.22575	0.1995	0.17925	0.19525	0.19	0.18325	0.19675	0.19725	0.202	0.182	0.18	0.19225	0.189	0.19875	0.18225	0.1855	0.1875	0.1775	0.18075	0.17925	0.17925	0.18325	0.17375	0.1765	0.18	0.16225	0.19	0.19	0.1765	0.1865	0.16875	0.1635	0.167	0.167	0.155	0.167	0.179	0.1715	0.1865	0.19625	0.1875	0.1675	0.1695	0.1805	0.19625	0.265
	0.24975	0.216	0.2125	0.235	0.2155	0.1935	0.188	0.18975	0.17675	0.1665	0.18	0.1895	0.157	0.1575	0.17125	0.1595	0.1795	0.18075	0.187	0.1845	0.18225	0.20125	0.17925	0.18125	0.18975	0.19425	0.1645	0.15575	0.145	0.19475	0.18225	0.16775	0.16075	0.15875	0.16125	0.15675	0.15025	0.16575	0.1845	0.17225	0.19425	0.1875	0.17675	0.19475	0.184	0.17425	0.18825	0.2065	0.2425
	0.23625	0.2325	0.22225	0.215	0.2065	0.1865	0.19375	0.19525	0.17375	0.16475	0.1605	0.17675	0.1725	0.184	0.19325	0.18025	0.181	0.17575	0.18425	0.187	0.19725	0.21675	0.19275	0.189	0.206	0.1885	0.182	0.17025	0.16275	0.17975	0.17075	0.19	0.18375	0.18425	0.18175	0.17375	0.181	0.2055	0.18375	0.16325	0.17275	0.1885	0.1785	0.184	0.19925	0.18625	0.18075	0.189	0.22075
[truncated: 11 more columns]

## Sheet: Fig. 5d
Figure 5d
	MGS task
	Mean classification accuracy (as presented in the color-map plot)
	0.19475	0.19125	0.177	0.20325	0.19175	0.17925	0.20275	0.20475	0.20725	0.18425	0.183	0.203	0.2065	0.2015	0.208	0.214	0.21	0.21	0.213	0.20575	0.18725	0.18775	0.1935	0.194	0.18425	0.1995	0.1795	0.17775	0.1975	0.20075	0.2055	0.21175	0.19975	0.185	0.19225	0.18	0.179	0.202	0.20375	0.18075	0.189	0.20725	0.1965	0.189	0.20525	0.2055	0.204	0.186	0.2015
	0.19	0.18925	0.185	0.19275	0.19675	0.19425	0.20325	0.196	0.20025	0.18175	0.1765	0.1975	0.204	0.20125	0.19625	0.1955	0.20875	0.2045	0.20625	0.20075	0.184	0.18875	0.20425	0.1885	0.18725	0.18825	0.1885	0.19475	0.207	0.18275	0.196	0.1945	0.184	0.18575	0.18375	0.179	0.198	0.21025	0.21925	0.202	0.1895	0.1975	0.19675	0.21125	0.2045	0.199	0.19675	0.18975	0.1925
	0.19725	0.20275	0.20475	0.194	0.19025	0.205	0.20375	0.196	0.182	0.188	0.1875	0.19075	0.18925	0.1945	0.19925	0.206	0.20475	0.205	0.19325	0.19575	0.19925	0.20225	0.21175	0.20125	0.1965	0.209	0.1975	0.188	0.18575	0.1815	0.191	0.19575	0.18975	0.20875	0.20875	0.1955	0.20775	0.219	0.2185	0.20875	0.2035	0.21025	0.21025	0.21725	0.22225	0.2145	0.19775	0.18725	0.188
	0.203	0.19425	0.20425	0.2135	0.19275	0.19475	0.19825	0.20075	0.18675	0.18625	0.19225	0.20525	0.2055	0.1885	0.20725	0.2075	0.201	0.199	0.195	0.186	0.19525	0.19225	0.205	0.18375	0.18425	0.209	0.19125	0.18175	0.197	0.19025	0.18925	0.197	0.17975	0.17925	0.18475	0.17525	0.19375	0.20375	0.20725	0.195	0.196	0.2025	0.193	0.208	0.211	0.19725	0.19225	0.19	0.20525
	0.216	0.2005	0.203	0.21075	0.2125	0.19425	0.21025	0.21225	0.20425	0.19	0.192	0.20725	0.20875	0.19975	0.208	0.18425	0.18275	0.1855	0.19525	0.18575	0.1895	0.19525	0.2055	0.19625	0.1815	0.18325	0.191	0.19225	0.20325	0.1955	0.18925	0.19675	0.19025	0.193	0.176	0.17475	0.182	0.18425	0.19225	0.17	0.188	0.19725	0.196	0.1805	0.16925	0.18925	0.181	0.17875	0.1975
	0.18925	0.212	0.203	0.19825	0.19525	0.201	0.2105	0.212	0.20725	0.20725	0.2145	0.202	0.19925	0.20825	0.22875	0.21125	0.1805	0.20575	0.20175	0.194	0.207	0.21525	0.2195	0.1975	0.18125	0.1935	0.207	0.21325	0.20575	0.19825	0.19925	0.21075	0.20575	0.19825	0.19125	0.193	0.1865	0.1905	0.183	0.18975	0.206	0.19625	0.20425	0.1925	0.189	0.196	0.199	0.20625	0.21075
	0.21825	0.21525	0.21075	0.2115	0.18725	0.18475	0.207	0.222	0.2145	0.20975	0.20625	0.2005	0.19275	0.1995	0.2015	0.207	0.19225	0.19225	0.20975	0.19825	0.20425	0.2075	0.212	0.20275	0.187	0.204	0.20325	0.2095	0.2035	0.18775	0.19775	0.18825	0.1975	0.19675	0.19	0.19325	0.20375	0.19325	0.207	0.224	0.21325	0.19525	0.18675	0.1965	0.19175	0.18825	0.20725	0.19775	0.19925
	0.20825	0.1835	0.2065	0.2105	0.18175	0.2005	0.2095	0.199	0.1915	0.1905	0.19775	0.193	0.1785	0.1965	0.216	0.209	0.1955	0.21075	0.2085	0.20725	0.204	0.19075	0.18125	0.18375	0.1715	0.17725	0.18525	0.19675	0.193	0.196	0.1975	0.18475	0.207	0.216	0.19675	0.1955	0.192	0.18875	0.197	0.19325	0.19175	0.1965	0.185	0.1785	0.178	0.176	0.178	0.17375	0.19275
	0.1955	0.188	0.2075	0.207	0.18325	0.1835	0.19125	0.19775	0.182	0.20325	0.194	0.19675	0.197	0.2055	0.22075	0.20475	0.2035	0.202	0.2125	0.207	0.1905	0.169	0.179	0.1915	0.182	0.174	0.19425	0.1975	0.1855	0.19575	0.189	0.1805	0.2025	0.21275	0.1945	0.198	0.18875	0.18825	0.1785	0.1795	0.201	0.2	0.17325	0.17575	0.18475	0.18275	0.18625	0.17775	0.17125
	0.2005	0.189	0.18575	0.19875	0.189	0.173	0.1775	0.18425	0.187	0.2005	0.19575	0.20125	0.19475	0.21075	0.22325	0.20675	0.20875	0.19675	0.19975	0.21825	0.20025	0.18125	0.197	0.20925	0.1975	0.19175	0.19725	0.203	0.21575	0.1945	0.2105	0.2065	0.19275	0.212	0.20375	0.19075	0.192	0.2005	0.193	0.1825	0.20575	0.20225	0.189	0.192	0.199	0.20625	0.206	0.17675	0.18
	0.204	0.18	0.184	0.191	0.18575	0.18675	0.17225	0.18925	0.1885	0.17675	0.188	0.21025	0.20625	0.209	0.213	0.21125	0.224	0.22525	0.21875	0.228	0.22125	0.19425	0.20225	0.2255	0.2225	0.19675	0.20025	0.21175	0.23175	0.208	0.21925	0.2185	0.2185	0.22125	0.207	0.18675	0.207	0.22475	0.21625	0.20725	0.2175	0.22225	0.2055	0.20425	0.1975	0.21175	0.21425	0.21825	0.27325
	0.179	0.1855	0.203	0.19525	0.19125	0.18825	0.1895	0.19475	0.20025	0.18925	0.1935	0.20625	0.22125	0.2155	0.21325	0.20875	0.22975	0.235	0.24025	0.218	0.2185	0.2175	0.21325	0.23225	0.241	0.22975	0.218	0.2305	0.23725	0.253	0.23925	0.22725	0.23675	0.2515	0.22525	0.21975	0.23025	0.2435	0.24125	0.22525	0.242	0.2605	0.2575	0.2505	0.2325	0.24725	0.26225	0.2735	0.26175
	0.178	0.1785	0.201	0.19875	0.201	0.2235	0.2135	0.189	0.1995	0.21775	0.21325	0.19675	0.208	0.225	0.23075	0.21175	0.221	0.248	0.2495	0.244	0.2505	0.24575	0.23325	0.248	0.251	0.2415	0.23325	0.2465	0.2525	0.269	0.26425	0.28075	0.263	0.26875	0.2475	0.25125	0.26975	0.2635	0.27925	0.25625	0.2635	0.286	0.2895	0.2845	0.273	0.27125	0.31175	0.3415	0.2725
	0.21375	0.193	0.21625	0.222	0.20375	0.19775	0.204	0.1935	0.201	0.21475	0.21775	0.208	0.21425	0.2355	0.23	0.22625	0.24125	0.261	0.24975	0.23225	0.2415	0.245	0.249	0.2605	0.26025	0.25675	0.2505	0.2365	0.24675	0.26475	0.26025	0.27475	0.28325	0.28725	0.254	0.25225	0.274	0.27875	0.27425	0.26475	0.265	0.28775	0.27075	0.271	0.28	0.281	0.2845	0.32125	0.324
	0.2025	0.191	0.218	0.2255	0.20625	0.2025	0.195	0.19675	0.195	0.20575	0.221	0.22275	0.208	0.21725	0.217	0.22375	0.24275	0.257	0.23825	0.23875	0.2405	0.246	0.261	0.24675	0.24875	0.24275	0.24375	0.23525	0.23625	0.234	0.2445	0.251	0.27375	0.272	0.261	0.24925	0.24625	0.2555	0.2675	0.263	0.2625	0.262	0.25325	0.24525	0.259	0.27525	0.28425	0.309	0.3385
	0.1885	0.19075	0.206	0.2205	0.20275	0.19975	0.199	0.19825	0.20875	0.21375	0.21325	0.20925	0.20875	0.22625	0.22925	0.214	0.239	0.2575	0.23925	0.235	0.24475	0.24875	0.26375	0.2605	0.25725	0.258	0.259	0.24125	0.2295	0.2265	0.23575	0.24775	0.271	0.2635	0.257	0.23575	0.213	0.23625	0.265	0.256	0.2465	0.2405	0.247	0.23725	0.23325	0.25325	0.275	0.3145	0.3075
	0.2	0.19375	0.21375	0.22625	0.20775	0.2005	0.20175	0.20175	0.22	0.21425	0.22225	0.222	0.23175	0.23125	0.23975	0.2365	0.23825	0.2565	0.25325	0.2455	0.225	0.2455	0.26975	0.27925	0.28725	0.2745	0.26675	0.2405	0.25525	0.236	0.2405	0.256	0.27875	0.26225	0.266	0.2555	0.244	0.25525	0.27725	0.25675	0.25725	0.26875	0.2735	0.28575	0.26025	0.269	0.302	0.32825	0.312
	0.19775	0.1935	0.2075	0.2235	0.20575	0.20075	0.21	0.205	0.206	0.20475	0.21925	0.22675	0.2075	0.2	0.236	0.22725	0.22975	0.26075	0.26075	0.24325	0.2605	0.25825	0.23025	0.2565	0.268	0.26725	0.25425	0.2345	0.234	0.25125	0.25075	0.26025	0.249	0.2555	0.26475	0.2435	0.22675	0.2525	0.27125	0.2375	0.246	0.267	0.27125	0.268	0.2745	0.27275	0.2705	0.296	0.30075
	0.204	0.19175	0.192	0.209	0.1945	0.1905	0.22	0.21625	0.19125	0.19725	0.22025	0.2235	0.193	0.19525	0.227	0.21525	0.22325	0.26675	0.269	0.238	0.24325	0.24725	0.23375	0.249	0.25425	0.25425	0.238	0.21175	0.22075	0.2365	0.231	0.24	0.225	0.2425	0.24575	0.22175	0.212	0.24175	0.24275	0.214	0.22925	0.23625	0.2405	0.2415	0.24125	0.2545	0.244	0.2545	0.2685
	0.19875	0.194	0.186	0.19425	0.19025	0.18925	0.20575	0.21275	0.215	0.229	0.22075	0.2185	0.203	0.1835	0.20775	0.222	0.22525	0.25175	0.259	0.2225	0.21675	0.23475	0.233	0.24175	0.24375	0.23675	0.2245	0.208	0.20875	0.21325	0.219	0.217	0.232	0.2355	0.21725	0.2105	0.208	0.22975	0.223	0.218	0.2345	0.2205	0.2315	0.22275	0.225	0.2355	0.239	0.259	0.233
	0.18675	0.1925	0.20225	0.209	0.1995	0.19625	0.199	0.20725	0.2165	0.229	0.22525	0.2025	0.1825	0.1915	0.21825	0.2375	0.225	0.239	0.25325	0.23625	0.22575	0.212	0.22625	0.236	0.246	0.234	0.2205	0.2155	0.2055	0.2115	0.218	0.22825	0.2465	0.2215	0.21	0.21425	0.212	0.216	0.219	0.21675	0.23725	0.22125	0.208	0.209	0.21525	0.23475	0.25275	0.257	0.18875
	0.1855	0.179	0.20475	0.21825	0.22075	0.21175	0.206	0.213	0.20925	0.20625	0.2185	0.21975	0.199	0.19575	0.20775	0.2125	0.20275	0.21375	0.23	0.224	0.21325	0.2065	0.20525	0.21675	0.22525	0.2215	0.20275	0.19325	0.1845	0.194	0.20075	0.208	0.241	0.214	0.18475	0.1875	0.2025	0.19975	0.201	0.20675	0.199	0.2005	0.1975	0.198	0.19125	0.20575	0.23025	0.218	0.17175
	0.1895	0.19825	0.19825	0.19675	0.19275	0.212	0.195	0.19625	0.21225	0.20725	0.21125	0.22	0.20675	0.19325	0.203	0.20725	0.20925	0.2025	0.215	0.2	0.19825	0.205	0.21275	0.216	0.2105	0.2195	0.196	0.183	0.188	0.1995	0.19775	0.20475	0.20175	0.19525	0.18275	0.1735	0.1705	0.1905	0.18625	0.1985	0.19975	0.20525	0.2075	0.197	0.19325	0.20275	0.216	0.20175	0.184
	0.189	0.2065	0.1965	0.18675	0.178	0.19075	0.199	0.21625	0.223	0.20325	0.209	0.203	0.18975	0.20025	0.2135	0.20725	0.1955	0.188	0.2035	0.21475	0.216	0.20025	0.19925	0.22	0.206	0.208	0.2035	0.2015	0.198	0.2045	0.204	0.209	0.18275	0.2055	0.21275	0.174	0.177	0.19375	0.20025	0.19775	0.20125	0.219	0.202	0.18575	0.1885	0.202	0.21375	0.209	0.17575
	0.1835	0.20525	0.203	0.20875	0.20575	0.19475	0.1965	0.2215	0.21625	0.2065	0.20475	0.19625	0.19675	0.19625	0.2125	0.2065	0.185	0.18925	0.215	0.19875	0.1995	0.1915	0.1995	0.212	0.21125	0.2095	0.21225	0.21075	0.2085	0.20125	0.20825	0.208	0.2195	0.23525	0.21575	0.20375	0.2035	0.206	0.2075	0.195	0.2025	0.2105	0.19475	0.18875	0.2065	0.22825	0.2185	0.20825	0.17225
	0.1855	0.20475	0.20175	0.2035	0.1965	0.18975	0.1875	0.20375	0.196	0.2105	0.19625	0.19375	0.208	0.203	0.20675	0.2005	0.19675	0.20475	0.232	0.2	0.203	0.1915	0.19125	0.2095	0.19625	0.201	0.20125	0.21125	0.21625	0.206	0.1955	0.20775	0.2185	0.2255	0.231	0.20575	0.21425	0.2135	0.21175	0.20675	0.2305	0.24775	0.23925	0.207	0.20975	0.2355	0.2325	0.21825	0.17
	0.19525	0.19775	0.19325	0.201	0.19225	0.1885	0.191	0.20225	0.2105	0.21175	0.19975	0.21575	0.22525	0.2175	0.2215	0.21525	0.21625	0.22225	0.22625	0.217	0.22425	0.2195	0.203	0.21525	0.2075	0.2185	0.20425	0.21675	0.24025	0.214	0.21775	0.22275	0.23375	0.22775	0.2205	0.2185	0.23	0.23825	0.22775	0.2285	0.236	0.26825	0.251	0.2275	0.20575	0.2415	0.2445	0.2495	0.19625
	0.20075	0.202	0.1965	0.17975	0.18525	0.189	0.187	0.19525	0.192	0.1965	0.18025	0.197	0.20425	0.20125	0.20975	0.2085	0.2215	0.22875	0.2295	0.22625	0.21825	0.227	0.22825	0.23275	0.23325	0.2225	0.21925	0.2075	0.20875	0.2365	0.2355	0.2235	0.23575	0.228	0.2145	0.21425	0.23575	0.24125	0.231	0.22575	0.23425	0.22825	0.2275	0.223	0.22175	0.242	0.23225	0.2255	0.18975
	0.1985	0.2055	0.201	0.18525	0.182	0.187	0.19175	0.1935	0.19225	0.1905	0.18975	0.198	0.20025	0.2025	0.21175	0.2195	0.22675	0.2405	0.245	0.2295	0.21025	0.21175	0.2265	0.2335	0.224	0.22125	0.22325	0.19975	0.18925	0.22775	0.222	0.21125	0.21525	0.2165	0.2135	0.19575	0.2165	0.22725	0.22225	0.21575	0.221	0.21425	0.21425	0.2155	0.21125	0.221	0.21925	0.22025	0.1995
	0.1955	0.19075	0.20825	0.19825	0.2135	0.206	0.19475	0.23025	0.23425	0.1975	0.2205	0.2155	0.186	0.2085	0.21625	0.2125	0.20325	0.21725	0.2435	0.257	0.23875	0.24975	0.259	0.256	0.251	0.237	0.24	0.21425	0.2245	0.246	0.2355	0.236	0.232	0.242	0.23125	0.21825	0.226	0.23875	0.2485	0.271	0.2705	0.24875	0.2495	0.2415	0.25675	0.28875	0.28825	0.29775	0.254
	0.1665	0.177	0.18875	0.19625	0.2005	0.198	0.184	0.209	0.20825	0.20075	0.208	0.19925	0.20125	0.213	0.2245	0.21275	0.22125	0.2285	0.23525	0.22625	0.2185	0.22975	0.2375	0.2375	0.2425	0.23675	0.231	0.22325	0.227	0.226	0.2285	0.21575	0.20725	0.2375	0.23325	0.21825	0.2245	0.242	0.24275	0.259	0.26475	0.244	0.22725	0.23275	0.252	0.25875	0.286	0.29825	0.27675
	0.17725	0.16725	0.17975	0.198	0.189	0.188	0.19175	0.1865	0.20125	0.20175	0.20975	0.19375	0.198	0.21025	0.21775	0.218	0.21925	0.22175	0.2275	0.226	0.2135	0.21075	0.22275	0.20675	0.2145	0.2205	0.22775	0.21775	0.2105	0.21725	0.20725	0.19575	0.205	0.2255	0.212	0.22125	0.2185	0.224	0.22275	0.235	0.24075	0.22875	0.2195	0.222	0.22975	0.241	0.26475	0.29375	0.272
	0.19	0.182	0.2015	0.214	0.19625	0.1915	0.2035	0.21575	0.2115	0.214	0.2135	0.20775	0.19925	0.20575	0.20925	0.2135	0.216	0.22425	0.218	0.23125	0.218	0.21225	0.222	0.21925	0.22	0.215	0.221	0.22025	0.2135	0.23	0.22425	0.20675	0.21425	0.2425	0.22325	0.213	0.231	0.235	0.22175	0.22825	0.2415	0.24825	0.2445	0.24525	0.24825	0.2535	0.27175	0.2835	0.23025
	0.19375	0.1845	0.178	0.18525	0.18625	0.1805	0.19175	0.2015	0.2205	0.20775	0.2055	0.2105	0.194	0.1825	0.21675	0.211	0.21175	0.20925	0.223	0.235	0.224	0.227	0.23	0.2415	0.2395	0.23525	0.2465	0.23575	0.23275	0.22475	0.20725	0.22075	0.234	0.24725	0.26075	0.24375	0.25375	0.2495	0.2325	0.24825	0.26525	0.26025	0.24375	0.25375	0.2575	0.26675	0.2625	0.29275	0.237
	0.1945	0.199	0.19775	0.1895	0.191	0.18075	0.184	0.19725	0.20375	0.1945	0.19725	0.21425	0.18025	0.198	0.21575	0.21275	0.2135	0.22775	0.24175	0.231	0.221	0.22675	0.2405	0.2415	0.24225	0.2485	0.25375	0.24425	0.23675	0.23825	0.22	0.23125	0.24975	0.232	0.25575	0.2545	0.24025	0.2385	0.2585	0.27425	0.2665	0.2535	0.2525	0.2655	0.258	0.2685	0.29175	0.2915	0.2425
	0.202	0.198	0.19275	0.21075	0.20425	0.18575	0.18225	0.21	0.196	0.1945	0.2095	0.2205	0.1975	0.2055	0.2255	0.20525	0.2195	0.22225	0.22575	0.2295	0.2245	0.23675	0.23825	0.235	0.228	0.228	0.2595	0.25175	0.2385	0.2435	0.227	0.25625	0.25475	0.2455	0.23175	0.23175	0.2365	0.223	0.232	0.2715	0.27475	0.24825	0.2395	0.24575	0.251	0.25125	0.274	0.2785	0.2475
	0.1815	0.16825	0.19025	0.20675	0.201	0.18975	0.1935	0.21525	0.2045	0.1965	0.20075	0.21575	0.2115	0.215	0.22225	0.223	0.2235	0.2135	0.22775	0.2295	0.22975	0.222	0.2305	0.2525	0.24675	0.23075	0.23625	0.2355	0.21	0.23	0.2255	0.23025	0.23875	0.253	0.23675	0.231	0.23575	0.23125	0.2325	0.2535	0.27025	0.24	0.24375	0.25125	0.2415	0.2365	0.2625	0.28675	0.271
	0.175	0.186	0.2005	0.211	0.2035	0.20075	0.2105	0.22225	0.2205	0.2045	0.2085	0.22	0.19775	0.20925	0.23425	0.23725	0.23525	0.23125	0.2305	0.226	0.20525	0.2095	0.22575	0.2435	0.23425	0.2315	0.2155	0.20675	0.2125	0.23725	0.23025	0.228	0.2255	0.235	0.22775	0.22725	0.243	0.23575	0.24275	0.24725	0.2445	0.234	0.24125	0.24475	0.241	0.24125	0.26125	0.3045	0.28075
	0.18125	0.1805	0.19575	0.19025	0.1845	0.188	0.19775	0.197	0.21425	0.2075	0.1895	0.20475	0.19625	0.2115	0.227	0.23675	0.22625	0.2255	0.24275	0.23725	0.2105	0.22825	0.238	0.2285	0.2295	0.244	0.23325	0.2095	0.22525	0.22775	0.237	0.22375	0.2485	0.2345	0.238	0.252	0.2435	0.2315	0.2545	0.24275	0.24575	0.24775	0.247	0.24525	0.2565	0.26	0.269	0.30275	0.27725
	0.19	0.18225	0.19525	0.2055	0.20175	0.18975	0.19375	0.2055	0.21425	0.206	0.1855	0.1925	0.2045	0.2195	0.2275	0.235	0.24325	0.23075	0.24	0.24675	0.23525	0.23025	0.23575	0.23975	0.23275	0.2355	0.2265	0.2225	0.22975	0.22525	0.239	0.245	0.25	0.24075	0.245	0.25125	0.23175	0.2205	0.24075	0.241	0.24475	0.24625	0.2505	0.25125	0.254	0.26225	0.292	0.30725	0.28825
	0.1915	0.1865	0.1925	0.193	0.19675	0.1925	0.19275	0.20875	0.19675	0.20275	0.20075	0.19475	0.19625	0.20575	0.219	0.22925	0.2395	0.25125	0.23525	0.22925	0.2415	0.248	0.24675	0.2315	0.21775	0.2135	0.225	0.228	0.2295	0.233	0.24625	0.243	0.2575	0.2485	0.238	0.2255	0.21775	0.21275	0.23	0.2395	0.23975	0.24325	0.24	0.24675	0.24075	0.24425	0.27175	0.307	0.2845
	0.1865	0.18925	0.1915	0.189	0.193	0.19075	0.19025	0.19775	0.182	0.2025	0.21925	0.2005	0.18775	0.18825	0.22175	0.22	0.21025	0.21825	0.2355	0.2245	0.22425	0.23975	0.24625	0.2255	0.231	0.23775	0.2265	0.2345	0.2325	0.24225	0.23875	0.21725	0.24025	0.26825	0.261	0.242	0.24	0.222	0.2395	0.24925	0.2465	0.2555	0.243	0.256	0.255	0.259	0.276	0.3195	0.28675
	0.2005	0.195	0.1865	0.19625	0.2005	0.19675	0.203	0.204	0.20975	0.22175	0.2295	0.19475	0.1875	0.2065	0.2225	0.22475	0.214	0.21725	0.2315	0.22775	0.22375	0.2385	0.24625	0.24775	0.256	0.23975	0.236	0.241	0.26625	0.2595	0.251	0.22675	0.24075	0.257	0.25275	0.25625	0.258	0.255	0.25825	0.2715	0.272	0.258	0.26725	0.2585	0.25575	0.266	0.28675	0.3305	0.31625
	0.18975	0.1965	0.182	0.1905	0.207	0.2125	0.20025	0.2065	0.22625	0.22825	0.23075	0.212	0.1995	0.2085	0.211	0.21825	0.20525	0.207	0.2315	0.2235	0.24	0.2435	0.22675	0.242	0.23725	0.21125	0.21125	0.23325	0.258	0.249	0.2295	0.22475	0.23475	0.2475	0.24325	0.24475	0.2275	0.2395	0.239	0.267	0.2715	0.24525	0.248	0.2525	0.25475	0.26475	0.2805	0.3065	0.26475
	0.191	0.186	0.169	0.188	0.19	0.18825	0.191	0.21125	0.21875	0.19	0.199	0.21175	0.19775	0.20075	0.21675	0.2195	0.2225	0.22775	0.22575	0.22825	0.23225	0.224	0.20925	0.23375	0.23425	0.2265	0.22575	0.23525	0.24125	0.238	0.23125	0.22025	0.24375	0.252	0.2305	0.21425	0.22075	0.225	0.229	0.23925	0.265	0.248	0.23675	0.23975	0.23375	0.2485	0.26725	0.288	0.2485
	0.186	0.174	0.18025	0.17425	0.183	0.18275	0.192	0.1935	0.2025	0.19025	0.204	0.21125	0.184	0.20175	0.23575	0.2335	0.22525	0.24525	0.24425	0.24525	0.231	0.2335	0.226	0.218	0.2395	0.23475	0.23925	0.22725	0.25225	0.242	0.24475	0.2355	0.232	0.22575	0.22275	0.21925	0.24675	0.25	0.24175	0.25175	0.25225	0.26	0.2625	0.24925	0.2425	0.24975	0.27875	0.2995	0.2885
	0.19475	0.1745	0.1945	0.2	0.207	0.19475	0.197	0.19575	0.182	0.19125	0.2095	0.2	0.19375	0.201	0.22775	0.21575	0.21	0.22175	0.23575	0.2275	0.22375	0.23725	0.2315	0.21825	0.21975	0.23125	0.2445	0.22725	0.234	0.24225	0.23825	0.2385	0.235	0.228	0.2475	0.25025	0.24975	0.24325	0.2425	0.25125	0.2535	0.2495	0.237	0.22925	0.246	0.26525	0.28375	0.311	0.328
	0.18475	0.19975	0.20725	0.20475	0.1995	0.191	0.2005	0.19375	0.18775	0.201	0.20225	0.20075	0.2055	0.21025	0.2095	0.2065	0.2145	0.23275	0.25025	0.22875	0.22875	0.241	0.218	0.2015	0.219	0.23425	0.24275	0.23525	0.22525	0.224	0.2285	0.22925	0.22125	0.235	0.25275	0.24875	0.239	0.2275	0.22675	0.2555	0.26125	0.25275	0.2475	0.24525	0.24925	0.26175	0.278	0.344	0.439
	0.17725	0.19475	0.20075	0.21525	0.2055	0.19075	0.196	0.20225	0.2205	0.21925	0.213	0.22025	0.21275	0.20475	0.20225	0.225	0.23325	0.2375	0.235	0.237	0.2235	0.235	0.21875	0.2095	0.21025	0.224	0.2225	0.2405	0.2415	0.231	0.23725	0.24275	0.227	0.23375	0.24075	0.2455	0.24575	0.2375	0.249	0.2705	0.26925	0.27825	0.258	0.2545	0.254	0.26425	0.27325	0.3175	0.43275
	0.18975	0.18725	0.17625	0.19375	0.19575	0.19675	0.2	0.19775	0.19125	0.1825	0.192	0.2115	0.2075	0.197	0.206	0.22225	0.21475	0.21825	0.2215	0.2165	0.20425	0.20075	0.192	0.2035	0.18725	0.2025	0.213	0.22125	0.21375	0.21125	0.20525	0.222	0.21425	0.2245	0.21925	0.2255	0.22075	0.216	0.2295	0.2175	0.2125	0.229	0.22475	0.202	0.19925	0.21275	0.20375	0.255	0.34275
	0.21	0.19425	0.17875	0.1865	0.182	0.18025	0.17925	0.166	0.15825	0.16625	0.19025	0.205	0.2085	0.205	0.208	0.2055	0.20575	0.2025	0.206	0.2005	0.195	0.2075	0.1895	0.18825	0.17875	0.18325	0.182	0.19525	0.19	0.18025	0.17475	0.19725	0.1895	0.18775	0.194	0.1955	0.20225	0.19825	0.1935	0.19775	0.20875	0.20875	0.20975	0.18775	0.188	0.187	0.18225	0.216	0.3325
	0.20725	0.195	0.188	0.19975	0.188	0.181	0.18025	0.1795	0.17375	0.19525	0.1965	0.187	0.20425	0.1985	0.1895	0.20275	0.20175	0.2085	0.19875	0.18675	0.2025	0.196	0.19825	0.18275	0.17675	0.175	0.17875	0.1945	0.1875	0.18375	0.18875	0.20575	0.1925	0.18675	0.21225	0.20325	0.18725	0.188	0.179	0.1725	0.194	0.19375	0.16775	0.17375	0.192	0.1845	0.177	0.2085	0.32225
	0.2055	0.19725	0.20275	0.19575	0.2005	0.1965	0.18825	0.189	0.178	0.184	0.197	0.195	0.21475	0.20175	0.199	0.1955	0.196	0.19575	0.1945	0.19925	0.19875	0.20175	0.19825	0.19175	0.1915	0.19375	0.20475	0.20475	0.21225	0.1905	0.18575	0.20125	0.1885	0.192	0.2085	0.23225	0.2105	0.19325	0.19275	0.2055	0.19775	0.20075	0.19975	0.18725	0.18575	0.204	0.20175	0.2225	0.2855
	0.2215	0.2035	0.20075	0.19675	0.2085	0.189	0.19425	0.1895	0.1755	0.17775	0.19575	0.203	0.213	0.19675	0.1925	0.18675	0.18275	0.1965	0.212	0.20225	0.1925	0.20725	0.20375	0.191	0.19025	0.187	0.18825	0.20225	0.204	0.2005	0.1905	0.2055	0.20625	0.183	0.20275	0.2165	0.2065	0.1825	0.1925	0.19525	0.18225	0.1785	0.18625	0.17375	0.1575	0.1785	0.19025	0.206	0.28125
	0.2235	0.1975	0.1925	0.2195	0.21125	0.17825	0.186	0.193	0.17625	0.18475	0.19725	0.21675	0.20725	0.196	0.1995	0.19025	0.182	0.20575	0.20775	0.1945	0.20275	0.20325	0.18325	0.19375	0.19075	0.17975	0.18875	0.18825	0.19425	0.205	0.198	0.20425	0.1915	0.17925	0.1955	0.2115	0.19725	0.1945	0.18575	0.17125	0.1675	0.165	0.169	0.172	0.154	0.16275	0.16925	0.19225	0.28875
	0.218	0.19225	0.18125	0.21325	0.1985	0.186	0.18825	0.19825	0.20975	0.20625	0.20025	0.21375	0.21625	0.19925	0.19825	0.17775	0.1745	0.20425	0.21025	0.188	0.1875	0.1915	0.18575	0.1895	0.1845	0.178	0.181	0.18	0.187	0.201	0.21675	0.2055	0.195	0.187	0.191	0.21725	0.2095	0.19825	0.1735	0.17	0.17075	0.1745	0.186	0.17275	0.17575	0.1695	0.16275	0.21575	0.304
	0.22	0.1975	0.193	0.2125	0.20275	0.20075	0.21825	0.2195	0.218	0.2195	0.205	0.20625	0.21975	0.20675	0.195	0.1735	0.19525	0.19625	0.185	0.16575	0.17125	0.18325	0.17775	0.18525	0.17675	0.176	0.1695	0.17675	0.1825	0.20125	0.18875	0.1915	0.19	0.1875	0.18375	0.18925	0.20075	0.199	0.17025	0.16225	0.1565	0.17075	0.17075	0.1635	0.16075	0.14725	0.149	0.19425	0.2575
	0.205	0.2115	0.21475	0.2255	0.21675	0.20125	0.20825	0.2205	0.19775	0.221	0.218	0.20875	0.2195	0.203	0.185	0.191	0.19575	0.189	0.17925	0.1695	0.18125	0.20075	0.17825	0.17675	0.18075	0.1645	0.18925	0.19025	0.19275	0.189	0.19825	0.207	0.19975	0.17475	0.18075	0.17675	0.18775	0.18775	0.1825	0.18125	0.16325	0.16775	0.172	0.1755	0.1555	0.16325	0.16475	0.1885	0.2495
	0.2085	0.207	0.2185	0.22275	0.218	0.20475	0.1915	0.2005	0.20075	0.2165	0.21175	0.20275	0.2075	0.20625	0.202	0.202	0.203	0.202	0.1925	0.1795	0.17775	0.1965	0.18775	0.18025	0.19525	0.20175	0.195	0.202	0.20225	0.18925	0.18775	0.212	0.21175	0.1915	0.20475	0.193	0.18425	0.20125	0.203	0.19875	0.1805	0.18375	0.18075	0.17425	0.17775	0.184	0.183	0.19475	0.2425
	0.216	0.21025	0.213	0.212	0.20975	0.19375	0.1825	0.18575	0.1995	0.21325	0.1885	0.1965	0.20775	0.2205	0.21175	0.1895	0.19925	0.21	0.17925	0.181	0.18725	0.18975	0.19225	0.2125	0.21025	0.201	0.195	0.20425	0.2155	0.21125	0.2045	0.20375	0.209	0.2085	0.21475	0.20375	0.20375	0.2145	0.21	0.199	0.189	0.19175	0.1995	0.19	0.20525	0.195	0.18525	0.17525	0.2155
[truncated: 11 more columns]

## Sheet: Fig. 7a
Figure 7a
	Representational similarity
	Between cycle 1 and cylces 2-4 (T1 and T2 collapsed)
	Mean classification accuracy (as presented in the color-map plot)
	0.23625	0.209375	0.201875	0.218125	0.24375	0.24125	0.24	0.24375	0.24875	0.22625	0.229375	0.21625	0.236875	0.22875	0.24	0.221875	0.22125	0.2175	0.211875	0.208125	0.235	0.23	0.24125	0.23	0.24	0.246875	0.24625	0.23875	0.235	0.225	0.218125	0.229375	0.2375	0.2375	0.248125	0.24	0.233125	0.24125	0.235	0.25125	0.24375	0.25375	0.23	0.224375	0.238125	0.23	0.2275	0.21625	0.221875
	0.233125	0.2225	0.213125	0.221875	0.2475	0.266875	0.249375	0.251875	0.230625	0.22	0.22625	0.236875	0.25125	0.24875	0.2475	0.229375	0.218125	0.229375	0.225	0.211875	0.235625	0.238125	0.244375	0.22875	0.2325	0.240625	0.23625	0.24	0.225	0.226875	0.218125	0.225	0.234375	0.241875	0.236875	0.245625	0.215	0.2325	0.23625	0.235625	0.249375	0.243125	0.235625	0.231875	0.224375	0.229375	0.225	0.211875	0.228125
	0.235	0.220625	0.233125	0.21875	0.245	0.254375	0.2525	0.2425	0.24	0.229375	0.226875	0.228125	0.233125	0.23125	0.235	0.22375	0.205625	0.23375	0.23125	0.22625	0.245625	0.225625	0.2275	0.220625	0.215625	0.24625	0.235625	0.238125	0.240625	0.235625	0.2175	0.221875	0.22875	0.2375	0.23375	0.241875	0.255	0.24625	0.228125	0.2175	0.22875	0.235	0.22875	0.22375	0.22	0.205625	0.22375	0.233125	0.21625
	0.221875	0.23625	0.245625	0.24	0.236875	0.2475	0.249375	0.255625	0.246875	0.240625	0.230625	0.22375	0.238125	0.228125	0.24	0.23125	0.226875	0.22875	0.225625	0.201875	0.2125	0.215625	0.215	0.21875	0.214375	0.221875	0.243125	0.225	0.230625	0.236875	0.2275	0.204375	0.21125	0.235625	0.218125	0.221875	0.243125	0.231875	0.228125	0.208125	0.208125	0.209375	0.215625	0.2	0.210625	0.216875	0.2175	0.234375	0.2125
	0.249375	0.250625	0.228125	0.23	0.25125	0.235625	0.24	0.20875	0.22875	0.23625	0.213125	0.240625	0.2375	0.236875	0.22625	0.224375	0.215625	0.23375	0.2425	0.205625	0.214375	0.24625	0.223125	0.226875	0.228125	0.23625	0.2325	0.214375	0.225	0.21875	0.21625	0.22375	0.2	0.211875	0.216875	0.221875	0.226875	0.2275	0.239375	0.218125	0.19875	0.20375	0.2025	0.204375	0.19875	0.2025	0.210625	0.22	0.2
	0.24375	0.23625	0.22125	0.223125	0.23625	0.238125	0.216875	0.245625	0.23375	0.228125	0.223125	0.23625	0.2375	0.238125	0.23875	0.240625	0.234375	0.22375	0.233125	0.22875	0.226875	0.2325	0.22375	0.23625	0.239375	0.229375	0.260625	0.2525	0.235625	0.235625	0.23625	0.2225	0.225625	0.22	0.225	0.228125	0.236875	0.24375	0.235	0.23625	0.22875	0.2325	0.21375	0.20625	0.193125	0.205	0.216875	0.21375	0.22
	0.27125	0.25625	0.236875	0.25375	0.24625	0.240625	0.235625	0.239375	0.25125	0.24	0.24	0.24	0.25625	0.256875	0.245	0.255	0.254375	0.259375	0.24875	0.231875	0.245625	0.24875	0.235	0.228125	0.245625	0.24	0.249375	0.25375	0.24875	0.24125	0.2375	0.25	0.258125	0.24	0.23	0.246875	0.24375	0.255625	0.23125	0.24375	0.25875	0.2425	0.228125	0.23125	0.228125	0.223125	0.235625	0.23875	0.238125
	0.24625	0.248125	0.229375	0.245	0.254375	0.2325	0.2225	0.214375	0.215625	0.229375	0.216875	0.205625	0.22875	0.236875	0.246875	0.253125	0.251875	0.248125	0.24875	0.25	0.23625	0.2475	0.2425	0.258125	0.245	0.235	0.224375	0.243125	0.2725	0.240625	0.236875	0.26625	0.25625	0.22875	0.23625	0.256875	0.258125	0.2425	0.240625	0.23	0.22125	0.229375	0.22	0.236875	0.235	0.230625	0.241875	0.22625	0.223125
	0.244375	0.2375	0.239375	0.240625	0.25125	0.24375	0.25125	0.234375	0.229375	0.2225	0.224375	0.236875	0.251875	0.255625	0.233125	0.23375	0.25375	0.229375	0.233125	0.240625	0.230625	0.2325	0.21625	0.235	0.229375	0.2425	0.239375	0.243125	0.244375	0.24875	0.22875	0.236875	0.24875	0.245	0.255625	0.2575	0.248125	0.238125	0.2275	0.2375	0.23625	0.2275	0.218125	0.22875	0.206875	0.1975	0.235	0.22125	0.2025
	0.249375	0.234375	0.22125	0.2275	0.253125	0.2625	0.250625	0.245625	0.2425	0.220625	0.22875	0.25	0.2375	0.2525	0.224375	0.225625	0.24	0.223125	0.23	0.225625	0.24125	0.21625	0.206875	0.2175	0.224375	0.24	0.234375	0.231875	0.24	0.236875	0.225625	0.24125	0.215625	0.22625	0.21875	0.21875	0.245625	0.25125	0.24625	0.23	0.24625	0.20375	0.22125	0.220625	0.21	0.205625	0.21375	0.1875	0.2025
	0.245	0.263125	0.244375	0.245625	0.265	0.26375	0.263125	0.249375	0.241875	0.243125	0.255	0.253125	0.23875	0.25	0.243125	0.2275	0.246875	0.23625	0.230625	0.215	0.2525	0.24125	0.23375	0.231875	0.23875	0.261875	0.240625	0.22625	0.238125	0.234375	0.236875	0.241875	0.235	0.226875	0.223125	0.220625	0.2425	0.260625	0.259375	0.23	0.223125	0.214375	0.218125	0.206875	0.2175	0.215	0.229375	0.211875	0.20875
	0.24125	0.25125	0.245625	0.2275	0.24875	0.23625	0.2375	0.243125	0.248125	0.24	0.25125	0.265	0.2525	0.23625	0.2275	0.2475	0.245625	0.254375	0.225	0.22125	0.238125	0.2425	0.24125	0.24125	0.235	0.24875	0.23625	0.236875	0.243125	0.25	0.23	0.22625	0.233125	0.238125	0.25	0.256875	0.259375	0.279375	0.2625	0.245	0.239375	0.22375	0.21875	0.19875	0.22125	0.2325	0.23125	0.21375	0.203125
	0.249375	0.221875	0.210625	0.2375	0.251875	0.24	0.25	0.25375	0.264375	0.23625	0.229375	0.249375	0.245	0.25	0.2475	0.25125	0.23375	0.235	0.2375	0.25625	0.24125	0.236875	0.243125	0.263125	0.2475	0.251875	0.265625	0.25125	0.234375	0.2375	0.229375	0.24375	0.241875	0.255	0.25625	0.259375	0.26	0.256875	0.248125	0.24	0.21	0.206875	0.200625	0.2175	0.215	0.226875	0.216875	0.209375	0.186875
	0.253125	0.245	0.249375	0.251875	0.27375	0.260625	0.268125	0.266875	0.25375	0.259375	0.250625	0.24125	0.254375	0.231875	0.24125	0.254375	0.260625	0.2625	0.258125	0.246875	0.24	0.26125	0.25	0.265625	0.240625	0.235	0.2525	0.246875	0.240625	0.248125	0.241875	0.244375	0.26	0.2575	0.254375	0.25875	0.261875	0.258125	0.23625	0.230625	0.20625	0.22375	0.21625	0.219375	0.236875	0.2	0.219375	0.21	0.20125
	0.258125	0.26	0.24	0.22375	0.255	0.275	0.256875	0.24	0.251875	0.248125	0.236875	0.23125	0.24125	0.23875	0.24875	0.255625	0.261875	0.25125	0.246875	0.23875	0.261875	0.265	0.255625	0.26375	0.25	0.261875	0.25125	0.2425	0.2575	0.2275	0.246875	0.26	0.25625	0.23625	0.250625	0.278125	0.288125	0.280625	0.2475	0.230625	0.21	0.204375	0.215625	0.218125	0.21625	0.205625	0.22125	0.219375	0.214375
	0.24375	0.241875	0.2325	0.2525	0.259375	0.246875	0.25375	0.23625	0.25	0.241875	0.225	0.245	0.25125	0.254375	0.2625	0.24	0.2375	0.250625	0.2475	0.245	0.25625	0.25	0.25375	0.250625	0.241875	0.271875	0.265	0.26875	0.26625	0.279375	0.251875	0.26375	0.275	0.2625	0.230625	0.256875	0.293125	0.275625	0.2625	0.249375	0.235625	0.21375	0.211875	0.216875	0.2175	0.210625	0.215	0.206875	0.22125
	0.2675	0.24625	0.261875	0.2525	0.270625	0.26	0.260625	0.239375	0.23125	0.243125	0.2275	0.245	0.26	0.266875	0.251875	0.240625	0.2625	0.25875	0.2575	0.233125	0.24	0.244375	0.26	0.256875	0.2475	0.261875	0.273125	0.2725	0.255625	0.253125	0.241875	0.258125	0.260625	0.253125	0.260625	0.2775	0.28375	0.26875	0.266875	0.26125	0.22875	0.230625	0.2375	0.201875	0.21	0.201875	0.205625	0.19625	0.22
	0.256875	0.2425	0.243125	0.243125	0.25875	0.254375	0.245625	0.238125	0.2375	0.236875	0.23875	0.25	0.25875	0.26375	0.260625	0.261875	0.25875	0.255625	0.2525	0.25375	0.269375	0.2425	0.2625	0.268125	0.2625	0.255625	0.26625	0.2675	0.25375	0.25875	0.260625	0.26125	0.256875	0.255	0.26875	0.2825	0.273125	0.254375	0.260625	0.2375	0.24875	0.235	0.23125	0.219375	0.2075	0.200625	0.20625	0.2075	0.2225
	0.23125	0.24625	0.2475	0.27	0.265625	0.249375	0.255	0.249375	0.24	0.256875	0.248125	0.2575	0.265625	0.26875	0.2675	0.288125	0.2725	0.25125	0.236875	0.246875	0.265	0.255625	0.255	0.264375	0.2775	0.259375	0.27375	0.255625	0.244375	0.26	0.26875	0.265625	0.265	0.251875	0.261875	0.279375	0.28875	0.275	0.269375	0.26125	0.264375	0.25375	0.2275	0.22625	0.21875	0.20875	0.215625	0.21125	0.225
	0.263125	0.2625	0.2325	0.268125	0.258125	0.255625	0.26	0.243125	0.25625	0.2475	0.223125	0.24	0.24375	0.26375	0.268125	0.268125	0.24625	0.255	0.24875	0.244375	0.24625	0.24875	0.25125	0.265625	0.24375	0.250625	0.27	0.256875	0.269375	0.25875	0.273125	0.270625	0.270625	0.240625	0.27375	0.25375	0.283125	0.26	0.2775	0.25875	0.2625	0.2375	0.228125	0.233125	0.23625	0.2125	0.22	0.22875	0.215
	0.25625	0.249375	0.2325	0.24	0.25125	0.2525	0.27	0.2475	0.239375	0.24125	0.241875	0.244375	0.25625	0.26375	0.264375	0.238125	0.236875	0.2375	0.245	0.246875	0.2425	0.249375	0.240625	0.260625	0.24875	0.243125	0.246875	0.244375	0.2575	0.254375	0.2625	0.26875	0.248125	0.2625	0.250625	0.25	0.246875	0.234375	0.2425	0.23125	0.248125	0.2125	0.214375	0.2075	0.2	0.195	0.20125	0.19625	0.215
	0.2475	0.238125	0.239375	0.24625	0.255625	0.2475	0.254375	0.229375	0.22375	0.238125	0.236875	0.23875	0.24875	0.249375	0.2375	0.25	0.25375	0.243125	0.23625	0.246875	0.24	0.23125	0.243125	0.243125	0.233125	0.228125	0.2675	0.258125	0.26125	0.234375	0.245	0.24625	0.253125	0.23875	0.2475	0.26125	0.25125	0.24875	0.238125	0.2375	0.225	0.225	0.221875	0.220625	0.21625	0.2175	0.21625	0.216875	0.2075
	0.26	0.2575	0.250625	0.248125	0.25	0.261875	0.263125	0.2475	0.256875	0.25875	0.255	0.2725	0.263125	0.26	0.261875	0.27125	0.256875	0.258125	0.264375	0.26625	0.264375	0.261875	0.261875	0.255	0.260625	0.255625	0.2725	0.27	0.25875	0.281875	0.271875	0.261875	0.26375	0.25875	0.261875	0.269375	0.27125	0.28125	0.2775	0.239375	0.228125	0.23875	0.238125	0.215	0.225	0.2325	0.22375	0.209375	0.199375
	0.243125	0.250625	0.24375	0.25125	0.27625	0.288125	0.27375	0.254375	0.243125	0.259375	0.255625	0.23	0.2475	0.270625	0.285625	0.2925	0.265625	0.245	0.251875	0.274375	0.288125	0.27625	0.28	0.278125	0.280625	0.26375	0.270625	0.26625	0.2375	0.25875	0.258125	0.269375	0.263125	0.259375	0.261875	0.278125	0.27375	0.2625	0.2625	0.239375	0.240625	0.22375	0.248125	0.2175	0.21	0.211875	0.205625	0.210625	0.211875
	0.27	0.27125	0.25125	0.239375	0.238125	0.241875	0.24875	0.241875	0.225	0.248125	0.25375	0.2375	0.241875	0.263125	0.264375	0.261875	0.266875	0.245	0.241875	0.253125	0.26	0.265	0.26875	0.269375	0.275	0.258125	0.265	0.268125	0.2825	0.270625	0.26	0.244375	0.2775	0.2875	0.27875	0.295	0.306875	0.255	0.248125	0.251875	0.226875	0.206875	0.230625	0.214375	0.2025	0.2175	0.2025	0.20375	0.2
	0.245625	0.250625	0.244375	0.23125	0.235	0.233125	0.24625	0.221875	0.23	0.2525	0.24	0.241875	0.261875	0.264375	0.268125	0.26625	0.260625	0.2625	0.251875	0.23875	0.231875	0.269375	0.254375	0.253125	0.26375	0.259375	0.251875	0.25875	0.24375	0.245	0.258125	0.24	0.278125	0.265625	0.283125	0.285	0.29125	0.26375	0.24625	0.23875	0.246875	0.244375	0.2375	0.22625	0.225	0.21125	0.20875	0.221875	0.205625
	0.23	0.24125	0.239375	0.22125	0.241875	0.260625	0.2575	0.239375	0.249375	0.26125	0.233125	0.230625	0.2425	0.245625	0.240625	0.2625	0.264375	0.245	0.25875	0.238125	0.2575	0.255	0.266875	0.274375	0.248125	0.244375	0.26625	0.259375	0.245625	0.25875	0.25625	0.26375	0.263125	0.2525	0.254375	0.25375	0.25375	0.255	0.255	0.234375	0.22	0.21	0.210625	0.199375	0.210625	0.190625	0.208125	0.20125	0.203125
	0.24	0.264375	0.25125	0.249375	0.255	0.24625	0.23875	0.23	0.253125	0.250625	0.2425	0.2475	0.2625	0.24625	0.24375	0.25125	0.2475	0.239375	0.231875	0.234375	0.2625	0.26625	0.253125	0.258125	0.259375	0.255	0.25625	0.2775	0.27625	0.253125	0.255625	0.260625	0.265	0.27	0.27375	0.263125	0.259375	0.26375	0.275625	0.25125	0.235	0.2225	0.24625	0.240625	0.22625	0.218125	0.234375	0.205	0.20875
	0.243125	0.241875	0.234375	0.231875	0.263125	0.24375	0.248125	0.23	0.244375	0.271875	0.258125	0.263125	0.25875	0.27875	0.249375	0.248125	0.239375	0.250625	0.245	0.238125	0.256875	0.259375	0.256875	0.245625	0.250625	0.271875	0.275	0.27125	0.269375	0.26375	0.285625	0.27375	0.281875	0.28375	0.276875	0.266875	0.26375	0.253125	0.2575	0.258125	0.244375	0.2325	0.25375	0.238125	0.228125	0.21875	0.23125	0.228125	0.229375
	0.243125	0.23625	0.24375	0.24625	0.23875	0.23125	0.225625	0.220625	0.23625	0.235625	0.231875	0.263125	0.24625	0.241875	0.235	0.2375	0.2425	0.24375	0.248125	0.239375	0.263125	0.246875	0.24125	0.266875	0.2625	0.2575	0.245625	0.28	0.270625	0.244375	0.26625	0.269375	0.27125	0.274375	0.27875	0.29	0.2925	0.253125	0.24625	0.25125	0.241875	0.22625	0.228125	0.215625	0.225625	0.2075	0.203125	0.208125	0.205625
	0.25625	0.259375	0.256875	0.243125	0.261875	0.245625	0.245	0.244375	0.245625	0.2425	0.2425	0.2475	0.24	0.2525	0.26125	0.25125	0.24875	0.24875	0.253125	0.2425	0.24875	0.2375	0.22	0.25	0.26625	0.2625	0.2725	0.278125	0.27875	0.2675	0.275	0.255625	0.26375	0.270625	0.273125	0.29125	0.276875	0.250625	0.27	0.26	0.2375	0.213125	0.213125	0.210625	0.189375	0.200625	0.211875	0.198125	0.17375
	0.255625	0.2475	0.24125	0.243125	0.255625	0.2475	0.25	0.248125	0.241875	0.254375	0.235625	0.233125	0.233125	0.2425	0.246875	0.251875	0.268125	0.274375	0.2575	0.255	0.26	0.259375	0.234375	0.25625	0.258125	0.261875	0.266875	0.261875	0.26125	0.259375	0.239375	0.25625	0.265625	0.27625	0.30125	0.3	0.2875	0.275	0.279375	0.26125	0.233125	0.223125	0.238125	0.2325	0.21875	0.224375	0.225625	0.22125	0.204375
	0.263125	0.24125	0.236875	0.245	0.24375	0.253125	0.255625	0.244375	0.271875	0.253125	0.251875	0.25875	0.24875	0.245625	0.256875	0.25625	0.23875	0.248125	0.2625	0.268125	0.251875	0.2475	0.25625	0.261875	0.271875	0.264375	0.269375	0.268125	0.26125	0.255	0.256875	0.2575	0.275	0.27625	0.281875	0.28	0.284375	0.2875	0.30375	0.270625	0.249375	0.235	0.22375	0.22375	0.2075	0.205625	0.214375	0.21875	0.199375
	0.23875	0.23125	0.2375	0.235	0.2525	0.256875	0.2625	0.276875	0.2725	0.236875	0.25	0.24625	0.2525	0.2575	0.265625	0.249375	0.245	0.24125	0.255625	0.256875	0.26125	0.255625	0.255	0.25375	0.27125	0.285625	0.268125	0.26875	0.271875	0.274375	0.274375	0.275	0.285	0.27375	0.2875	0.296875	0.278125	0.28625	0.281875	0.2475	0.229375	0.221875	0.214375	0.206875	0.219375	0.230625	0.219375	0.214375	0.215625
	0.2125	0.225625	0.2225	0.22875	0.231875	0.234375	0.24125	0.230625	0.256875	0.235625	0.23125	0.23	0.23125	0.250625	0.258125	0.235	0.249375	0.24625	0.246875	0.246875	0.26625	0.2525	0.255625	0.250625	0.271875	0.276875	0.2625	0.248125	0.2525	0.265	0.275	0.28	0.260625	0.265	0.289375	0.2875	0.2925	0.27375	0.24625	0.225625	0.199375	0.215625	0.20125	0.204375	0.188125	0.191875	0.203125	0.194375	0.21375
	0.2475	0.24	0.223125	0.23625	0.234375	0.228125	0.233125	0.235625	0.24625	0.25375	0.23375	0.25375	0.244375	0.236875	0.245	0.235625	0.2325	0.254375	0.259375	0.240625	0.25375	0.265	0.24625	0.256875	0.265	0.248125	0.251875	0.25625	0.243125	0.28875	0.281875	0.264375	0.25875	0.254375	0.27125	0.2825	0.2925	0.2825	0.265625	0.25875	0.22625	0.201875	0.218125	0.20875	0.19625	0.213125	0.21	0.219375	0.21375
	0.244375	0.235	0.23875	0.2525	0.243125	0.22125	0.218125	0.240625	0.245625	0.25625	0.240625	0.25375	0.2425	0.235625	0.26	0.256875	0.230625	0.245	0.2425	0.2425	0.24125	0.251875	0.236875	0.250625	0.255625	0.24125	0.24625	0.251875	0.235625	0.254375	0.264375	0.258125	0.248125	0.2575	0.2725	0.275	0.271875	0.29625	0.289375	0.2625	0.25125	0.224375	0.223125	0.20125	0.205	0.20875	0.2225	0.21875	0.20125
	0.2625	0.265	0.2475	0.261875	0.2575	0.25375	0.24	0.23875	0.2475	0.270625	0.2475	0.243125	0.241875	0.24625	0.2475	0.244375	0.2475	0.255	0.24	0.25625	0.265625	0.24125	0.2275	0.236875	0.254375	0.243125	0.26125	0.26625	0.2575	0.251875	0.264375	0.27	0.249375	0.26	0.2575	0.2725	0.28375	0.32	0.353125	0.328125	0.285625	0.265	0.24	0.231875	0.234375	0.226875	0.19625	0.209375	0.195625
	0.233125	0.25875	0.25125	0.264375	0.245625	0.254375	0.246875	0.256875	0.24375	0.240625	0.251875	0.2375	0.259375	0.2675	0.253125	0.24125	0.260625	0.271875	0.24875	0.2525	0.260625	0.229375	0.210625	0.218125	0.2425	0.235625	0.251875	0.239375	0.25625	0.224375	0.2675	0.245625	0.24875	0.26	0.275625	0.28	0.3	0.346875	0.40375	0.38625	0.36875	0.331875	0.3175	0.30875	0.255625	0.241875	0.235	0.216875	0.2025
	0.234375	0.223125	0.244375	0.2325	0.245625	0.233125	0.2325	0.23625	0.2425	0.234375	0.218125	0.241875	0.253125	0.235	0.246875	0.256875	0.26	0.24875	0.2375	0.24375	0.23	0.22	0.23375	0.24	0.236875	0.234375	0.24875	0.254375	0.229375	0.21375	0.239375	0.26375	0.2425	0.23125	0.26375	0.26625	0.28625	0.321875	0.379375	0.41625	0.46	0.41875	0.36625	0.3375	0.293125	0.268125	0.25375	0.230625	0.215625
	0.251875	0.266875	0.243125	0.254375	0.24375	0.23625	0.243125	0.23125	0.203125	0.2225	0.235625	0.233125	0.243125	0.235625	0.263125	0.26625	0.269375	0.245	0.219375	0.21125	0.226875	0.229375	0.2175	0.23375	0.201875	0.219375	0.2475	0.234375	0.22125	0.22375	0.22	0.230625	0.21625	0.213125	0.2175	0.246875	0.281875	0.30625	0.3575	0.4275	0.45125	0.465625	0.411875	0.375	0.3425	0.31	0.28625	0.253125	0.26
	0.25375	0.24	0.216875	0.23	0.23875	0.225625	0.238125	0.245625	0.216875	0.22625	0.243125	0.260625	0.263125	0.23625	0.240625	0.253125	0.255625	0.24875	0.21125	0.210625	0.224375	0.230625	0.225	0.22	0.2275	0.215	0.21875	0.209375	0.20125	0.214375	0.2175	0.225	0.205625	0.204375	0.211875	0.23375	0.24375	0.28	0.32625	0.388125	0.43125	0.453125	0.42625	0.39625	0.360625	0.3375	0.2975	0.284375	0.26625
	0.23375	0.238125	0.204375	0.2275	0.2175	0.216875	0.23	0.209375	0.23625	0.226875	0.2325	0.238125	0.24625	0.230625	0.245	0.246875	0.24125	0.254375	0.221875	0.205625	0.213125	0.221875	0.225	0.226875	0.219375	0.2325	0.22125	0.218125	0.2225	0.2225	0.21375	0.22875	0.22375	0.23625	0.230625	0.245	0.246875	0.274375	0.33625	0.383125	0.415625	0.46125	0.45125	0.423125	0.37	0.34875	0.3175	0.2975	0.285625
	0.226875	0.22875	0.240625	0.230625	0.22875	0.235625	0.23625	0.229375	0.235625	0.240625	0.25	0.26125	0.254375	0.2475	0.224375	0.2175	0.245	0.25375	0.245	0.203125	0.20875	0.22375	0.226875	0.23875	0.214375	0.23375	0.216875	0.2275	0.218125	0.194375	0.218125	0.223125	0.219375	0.22375	0.239375	0.23375	0.2475	0.245	0.306875	0.34875	0.39	0.42625	0.446875	0.45375	0.40625	0.374375	0.364375	0.32625	0.293125
	0.2075	0.21625	0.221875	0.211875	0.21125	0.223125	0.219375	0.2325	0.22	0.221875	0.24125	0.24125	0.244375	0.25125	0.2375	0.215	0.235	0.24125	0.236875	0.23	0.223125	0.23	0.2325	0.20375	0.21625	0.21	0.205625	0.23875	0.2275	0.20375	0.234375	0.2175	0.211875	0.22375	0.225625	0.230625	0.219375	0.231875	0.270625	0.335	0.37	0.4	0.420625	0.44875	0.425	0.413125	0.389375	0.36125	0.321875
	0.225625	0.2325	0.221875	0.22	0.22125	0.219375	0.23125	0.24125	0.209375	0.210625	0.223125	0.2275	0.229375	0.24125	0.24125	0.228125	0.236875	0.244375	0.236875	0.21875	0.21875	0.22625	0.228125	0.210625	0.213125	0.230625	0.213125	0.219375	0.219375	0.20875	0.22875	0.215	0.211875	0.215625	0.198125	0.210625	0.215625	0.230625	0.27125	0.320625	0.355	0.3775	0.40625	0.39625	0.401875	0.41375	0.376875	0.31625	0.306875
	0.244375	0.2275	0.23875	0.22625	0.23375	0.220625	0.213125	0.214375	0.19625	0.19875	0.22125	0.21625	0.23	0.228125	0.233125	0.23875	0.23375	0.23625	0.22875	0.226875	0.22	0.225625	0.239375	0.2125	0.21625	0.23625	0.2225	0.2175	0.2	0.205	0.186875	0.22875	0.223125	0.199375	0.21125	0.2225	0.23125	0.24	0.263125	0.286875	0.318125	0.363125	0.379375	0.3875	0.39125	0.385625	0.380625	0.343125	0.3075
	0.22375	0.20875	0.225	0.230625	0.219375	0.245625	0.240625	0.22625	0.2075	0.225	0.233125	0.2225	0.230625	0.23375	0.229375	0.228125	0.24	0.235625	0.229375	0.22875	0.244375	0.240625	0.226875	0.210625	0.209375	0.221875	0.23	0.2175	0.21	0.198125	0.186875	0.223125	0.205	0.1975	0.21375	0.215	0.216875	0.230625	0.2425	0.28	0.32375	0.365625	0.38125	0.395	0.4225	0.395	0.4	0.37625	0.32625
	0.205625	0.21	0.220625	0.2275	0.221875	0.238125	0.218125	0.22	0.24625	0.224375	0.226875	0.238125	0.2375	0.225	0.226875	0.221875	0.213125	0.243125	0.231875	0.2375	0.233125	0.24125	0.24125	0.209375	0.211875	0.234375	0.230625	0.211875	0.211875	0.2125	0.205	0.216875	0.218125	0.20875	0.226875	0.21375	0.211875	0.23	0.25875	0.293125	0.308125	0.356875	0.361875	0.388125	0.384375	0.394375	0.401875	0.383125	0.349375
	0.230625	0.221875	0.23375	0.23	0.230625	0.236875	0.23125	0.21875	0.233125	0.221875	0.229375	0.2475	0.218125	0.233125	0.23375	0.23375	0.22875	0.243125	0.25625	0.233125	0.2325	0.233125	0.229375	0.220625	0.228125	0.229375	0.2275	0.224375	0.221875	0.228125	0.225625	0.204375	0.21	0.21	0.21625	0.214375	0.21625	0.206875	0.255625	0.265	0.3075	0.323125	0.3475	0.376875	0.394375	0.385	0.39375	0.373125	0.361875
	0.216875	0.203125	0.21375	0.254375	0.2225	0.234375	0.216875	0.216875	0.21625	0.21	0.223125	0.224375	0.220625	0.229375	0.2225	0.236875	0.238125	0.235625	0.24125	0.239375	0.244375	0.2475	0.248125	0.245	0.231875	0.2275	0.23	0.23375	0.20625	0.20875	0.2125	0.215	0.20375	0.205625	0.24125	0.23375	0.2275	0.230625	0.239375	0.2625	0.3075	0.323125	0.34	0.375625	0.37125	0.375625	0.365625	0.361875	0.34625
	0.21375	0.203125	0.1975	0.221875	0.21375	0.20625	0.201875	0.211875	0.22	0.21625	0.209375	0.2175	0.2325	0.224375	0.216875	0.22625	0.22875	0.238125	0.229375	0.218125	0.231875	0.23875	0.22625	0.221875	0.22625	0.2225	0.221875	0.23125	0.215	0.2175	0.209375	0.19875	0.20125	0.221875	0.233125	0.23	0.2	0.21	0.23875	0.25375	0.285625	0.304375	0.3075	0.32125	0.3425	0.35625	0.32625	0.33375	0.346875
	0.2375	0.216875	0.225625	0.236875	0.23625	0.25125	0.250625	0.23375	0.226875	0.22125	0.22375	0.23	0.2375	0.225	0.211875	0.213125	0.22125	0.228125	0.234375	0.22625	0.228125	0.221875	0.216875	0.2225	0.230625	0.219375	0.2125	0.2225	0.234375	0.206875	0.2025	0.208125	0.201875	0.21	0.21125	0.204375	0.2175	0.2125	0.2225	0.2175	0.225625	0.249375	0.2675	0.28125	0.275	0.2875	0.29375	0.281875	0.305
	0.21875	0.22125	0.210625	0.225625	0.235	0.2475	0.266875	0.2425	0.23125	0.22875	0.2325	0.231875	0.243125	0.22375	0.2275	0.229375	0.23125	0.25	0.26375	0.215625	0.2275	0.22875	0.223125	0.224375	0.233125	0.220625	0.2225	0.246875	0.24375	0.238125	0.236875	0.22875	0.226875	0.22625	0.231875	0.224375	0.23875	0.24	0.221875	0.205625	0.246875	0.2575	0.276875	0.27125	0.285625	0.315	0.2975	0.284375	0.28625
	0.22625	0.225	0.19875	0.201875	0.221875	0.233125	0.24	0.24125	0.221875	0.235	0.228125	0.21	0.23375	0.234375	0.225	0.245625	0.2475	0.245	0.245	0.234375	0.244375	0.244375	0.230625	0.230625	0.24125	0.235	0.24	0.23625	0.234375	0.24375	0.2225	0.2275	0.234375	0.23125	0.23	0.225	0.228125	0.216875	0.2275	0.231875	0.235625	0.2625	0.276875	0.290625	0.28875	0.320625	0.3225	0.311875	0.29125
	0.21	0.23	0.20375	0.195625	0.208125	0.21875	0.225625	0.21	0.206875	0.21625	0.22	0.224375	0.22625	0.228125	0.2275	0.229375	0.24875	0.235	0.21375	0.21875	0.22	0.21375	0.209375	0.215	0.23	0.22625	0.210625	0.20875	0.21375	0.22375	0.20125	0.19125	0.20375	0.21375	0.20625	0.204375	0.193125	0.200625	0.2075	0.248125	0.2675	0.254375	0.29	0.31125	0.286875	0.29125	0.31125	0.31125	0.2975
	0.23	0.235625	0.213125	0.214375	0.2275	0.225	0.216875	0.214375	0.20625	0.211875	0.2225	0.215	0.208125	0.23875	0.24125	0.253125	0.225	0.220625	0.22	0.21	0.23125	0.2225	0.211875	0.198125	0.225	0.22125	0.226875	0.223125	0.24125	0.224375	0.21875	0.214375	0.2175	0.2175	0.2275	0.235	0.205625	0.20625	0.206875	0.225625	0.244375	0.256875	0.26	0.270625	0.2875	0.299375	0.31	0.291875	0.291875
	0.206875	0.245625	0.230625	0.220625	0.22875	0.22875	0.210625	0.213125	0.223125	0.228125	0.23625	0.231875	0.215625	0.224375	0.23125	0.231875	0.234375	0.23	0.234375	0.21125	0.2325	0.239375	0.220625	0.230625	0.245625	0.22375	0.230625	0.229375	0.229375	0.2225	0.2175	0.22375	0.22625	0.2225	0.239375	0.220625	0.198125	0.194375	0.206875	0.21625	0.208125	0.22875	0.2475	0.24875	0.2675	0.28375	0.28125	0.269375	0.276875
	0.196875	0.23	0.21875	0.22125	0.218125	0.2075	0.19875	0.21125	0.221875	0.218125	0.19375	0.2175	0.209375	0.2175	0.22875	0.215625	0.21375	0.208125	0.21625	0.203125	0.2175	0.22375	0.205625	0.234375	0.23	0.231875	0.229375	0.24375	0.236875	0.213125	0.21	0.201875	0.224375	0.220625	0.2225	0.226875	0.206875	0.183125	0.17375	0.20375	0.205625	0.20875	0.229375	0.25875	0.25375	0.248125	0.26375	0.265	0.27125
	0.196875	0.229375	0.19875	0.21375	0.226875	0.20875	0.200625	0.220625	0.230625	0.218125	0.21	0.21125	0.195625	0.2175	0.246875	0.229375	0.21125	0.2175	0.205	0.213125	0.2	0.21375	0.209375	0.224375	0.233125	0.2175	0.223125	0.23125	0.23	0.21625	0.200625	0.20125	0.203125	0.22125	0.223125	0.226875	0.21875	0.1875	0.18875	0.195625	0.21125	0.218125	0.233125	0.236875	0.240625	0.258125	0.2525	0.263125	0.258125
	0.19625	0.2075	0.200625	0.218125	0.21625	0.20875	0.19375	0.226875	0.208125	0.204375	0.198125	0.1875	0.179375	0.19625	0.21875	0.21875	0.2	0.1825	0.181875	0.2075	0.2	0.1925	0.201875	0.2125	0.22	0.205625	0.193125	0.20125	0.20875	0.204375	0.20625	0.195625	0.19375	0.19375	0.20125	0.21125	0.200625	0.175625	0.170625	0.17	0.17875	0.19875	0.205	0.225	0.2325	0.22125	0.22125	0.240625	0.246875
	0.19625	0.20375	0.19625	0.205	0.215625	0.221875	0.200625	0.20375	0.199375	0.2025	0.213125	0.209375	0.1875	0.195625	0.204375	0.218125	0.21375	0.1975	0.188125	0.19375	0.2025	0.225	0.2	0.209375	0.205	0.211875	0.1975	0.213125	0.20625	0.224375	0.210625	0.20625	0.214375	0.206875	0.218125	0.233125	0.201875	0.1975	0.185625	0.18	0.1725	0.15625	0.183125	0.183125	0.21	0.2025	0.195	0.219375	0.2375
	0.205625	0.2225	0.22	0.2275	0.22625	0.235	0.205625	0.2025	0.221875	0.211875	0.219375	0.22125	0.213125	0.2025	0.2275	0.22125	0.2175	0.220625	0.221875	0.224375	0.220625	0.229375	0.2075	0.194375	0.21375	0.2025	0.22875	0.209375	0.194375	0.21375	0.19625	0.2225	0.238125	0.2125	0.228125	0.251875	0.23	0.201875	0.19125	0.193125	0.171875	0.17	0.195	0.188125	0.195	0.22	0.20375	0.201875	0.22125
	0.22875	0.2275	0.20875	0.22625	0.22875	0.230625	0.221875	0.198125	0.210625	0.220625	0.208125	0.195625	0.199375	0.200625	0.205625	0.210625	0.224375	0.2325	0.226875	0.218125	0.22625	0.216875	0.216875	0.21375	0.219375	0.21375	0.2275	0.214375	0.193125	0.22875	0.215	0.22625	0.205625	0.20375	0.230625	0.241875	0.21	0.2075	0.200625	0.179375	0.165625	0.173125	0.195625	0.176875	0.191875	0.2175	0.20875	0.225625	0.23375
	0.2125	0.200625	0.20125	0.209375	0.215	0.205	0.198125	0.19875	0.20625	0.19125	0.21625	0.214375	0.21875	0.2075	0.229375	0.226875	0.22375	0.218125	0.216875	0.231875	0.224375	0.213125	0.210625	0.2175	0.21625	0.20875	0.2275	0.220625	0.1975	0.1925	0.195625	0.226875	0.21375	0.218125	0.22375	0.216875	0.20875	0.21125	0.195	0.19375	0.173125	0.179375	0.193125	0.184375	0.193125	0.20625	0.205625	0.226875	0.22
	0.19	0.19625	0.1975	0.2125	0.206875	0.2025	0.201875	0.219375	0.21375	0.2075	0.230625	0.23125	0.20125	0.205625	0.21	0.220625	0.213125	0.223125	0.20375	0.22125	0.215	0.215625	0.205625	0.213125	0.213125	0.224375	0.23125	0.229375	0.215625	0.22	0.209375	0.21875	0.2425	0.223125	0.225	0.229375	0.2375	0.21	0.206875	0.203125	0.169375	0.188125	0.166875	0.16625	0.1775	0.18	0.18875	0.21375	0.195
	0.198125	0.195	0.17875	0.2225	0.229375	0.22125	0.21	0.22875	0.225	0.215625	0.213125	0.210625	0.2075	0.213125	0.223125	0.23875	0.23	0.23125	0.22125	0.233125	0.22	0.21875	0.20875	0.215	0.2325	0.2425	0.238125	0.2225	0.21625	0.221875	0.201875	0.22125	0.220625	0.21875	0.22125	0.214375	0.22875	0.21625	0.201875	0.185625	0.1675	0.16125	0.1675	0.16875	0.175	0.181875	0.203125	0.195625	0.226875
	0.198125	0.2025	0.195625	0.193125	0.216875	0.21	0.185	0.21	0.215	0.190625	0.196875	0.2075	0.200625	0.2125	0.21	0.208125	0.216875	0.220625	0.23125	0.229375	0.223125	0.2025	0.198125	0.209375	0.2125	0.216875	0.2175	0.205	0.17875	0.204375	0.2125	0.208125	0.213125	0.216875	0.20625	0.1925	0.200625	0.184375	0.180625	0.20125	0.185	0.160625	0.16	0.18625	0.180625	0.1925	0.186875	0.206875	0.228125
	0.200625	0.201875	0.210625	0.21375	0.218125	0.19625	0.205	0.2075	0.21625	0.20375	0.225625	0.208125	0.22	0.220625	0.231875	0.225625	0.2175	0.21875	0.210625	0.21125	0.20125	0.20375	0.206875	0.195	0.209375	0.223125	0.2225	0.2225	0.210625	0.21625	0.213125	0.2225	0.210625	0.211875	0.225625	0.21125	0.215	0.1825	0.189375	0.19375	0.19	0.194375	0.19125	0.189375	0.186875	0.19125	0.191875	0.2025	0.22375
	0.209375	0.199375	0.2175	0.226875	0.22125	0.21875	0.21625	0.229375	0.235625	0.219375	0.22125	0.230625	0.21625	0.23	0.23625	0.22625	0.208125	0.2025	0.205625	0.20375	0.2	0.2025	0.206875	0.225	0.22125	0.200625	0.23	0.241875	0.21375	0.22125	0.219375	0.22625	0.20125	0.210625	0.215	0.21625	0.213125	0.20125	0.195625	0.196875	0.188125	0.19375	0.1825	0.176875	0.185	0.191875	0.208125	0.201875	0.21
	0.213125	0.215	0.199375	0.2175	0.208125	0.19	0.199375	0.221875	0.225625	0.21125	0.228125	0.233125	0.204375	0.1975	0.1975	0.19125	0.19875	0.205	0.196875	0.180625	0.171875	0.173125	0.199375	0.208125	0.189375	0.189375	0.2025	0.195	0.190625	0.205625	0.20125	0.189375	0.204375	0.195625	0.193125	0.2025	0.190625	0.185625	0.193125	0.174375	0.161875	0.16125	0.1875	0.17125	0.179375	0.194375	0.19	0.2025	0.215
	0.2075	0.186875	0.2	0.20125	0.201875	0.20375	0.185	0.195	0.20625	0.200625	0.204375	0.21125	0.189375	0.196875	0.1825	0.195	0.2075	0.1925	0.18875	0.18625	0.206875	0.19	0.168125	0.181875	0.203125	0.2175	0.2275	0.2	0.1725	0.20125	0.2075	0.18625	0.19125	0.184375	0.1775	0.205	0.19875	0.190625	0.179375	0.18375	0.164375	0.17125	0.180625	0.17625	0.18	0.1975	0.18875	0.210625	0.21625
	0.195625	0.214375	0.21125	0.203125	0.203125	0.195625	0.1825	0.193125	0.21125	0.20625	0.20875	0.179375	0.1925	0.199375	0.1975	0.18	0.184375	0.208125	0.19125	0.1775	0.20125	0.198125	0.188125	0.189375	0.195	0.20125	0.19625	0.20375	0.174375	0.19125	0.19375	0.19	0.196875	0.193125	0.201875	0.225	0.195625	0.175625	0.16375	0.17625	0.175	0.1675	0.178125	0.1825	0.20875	0.204375	0.188125	0.205	0.21625
	0.20875	0.20125	0.196875	0.20125	0.21625	0.2	0.194375	0.196875	0.181875	0.19375	0.21	0.18625	0.18875	0.21125	0.20875	0.209375	0.209375	0.2025	0.209375	0.190625	0.205	0.198125	0.1875	0.19875	0.20375	0.2075	0.204375	0.201875	0.203125	0.2	0.208125	0.195	0.1875	0.200625	0.20875	0.21375	0.2125	0.196875	0.179375	0.1775	0.1725	0.180625	0.186875	0.1975	0.198125	0.17875	0.19125	0.200625	0.20625
	0.210625	0.185	0.200625	0.21	0.196875	0.198125	0.206875	0.1925	0.19875	0.196875	0.215625	0.2075	0.20375	0.22625	0.230625	0.213125	0.205625	0.215	0.21875	0.214375	0.21375	0.230625	0.2075	0.1975	0.2125	0.211875	0.214375	0.215	0.20375	0.214375	0.20625	0.19375	0.209375	0.221875	0.208125	0.21375	0.20625	0.2025	0.20125	0.176875	0.170625	0.183125	0.20125	0.18	0.193125	0.195625	0.185625	0.208125	0.22625
	0.198125	0.206875	0.190625	0.2075	0.21375	0.19	0.21125	0.21	0.189375	0.191875	0.208125	0.215625	0.229375	0.21125	0.20375	0.1925	0.2	0.21375	0.20375	0.203125	0.20375	0.2025	0.2	0.19875	0.209375	0.22375	0.23	0.206875	0.19375	0.211875	0.21375	0.200625	0.19875	0.205	0.2	0.2025	0.19875	0.19125	0.189375	0.193125	0.1675	0.1775	0.17	0.1925	0.205625	0.20375	0.19	0.189375	0.2125
	0.2	0.2075	0.21375	0.21375	0.216875	0.1925	0.18875	0.191875	0.216875	0.205625	0.213125	0.224375	0.22625	0.210625	0.235	0.21	0.185625	0.23625	0.211875	0.20625	0.205625	0.2075	0.203125	0.203125	0.201875	0.195	0.205625	0.2075	0.2025	0.206875	0.21875	0.204375	0.198125	0.1975	0.205	0.21875	0.198125	0.16875	0.179375	0.196875	0.184375	0.16625	0.188125	0.190625	0.20125	0.213125	0.205625	0.2	0.21875
[truncated: 28 more columns]

## Sheet: Fig. 7b
Figure 7b
	Representational similarity
	Among cycles 2-4 (T1 and T2 collapsed)
	Mean classification accuracy (as presented in the color-map plot)
	0.2675	0.2625	0.2675	0.260625	0.279375	0.276875	0.260625	0.258125	0.27375	0.280625	0.28125	0.285	0.265	0.25375	0.256875	0.253125	0.248125	0.25	0.255	0.27875	0.26	0.25625	0.259375	0.254375	0.249375	0.25125	0.251875	0.228125	0.23	0.22375	0.225625	0.225625	0.2475	0.231875	0.234375	0.245	0.24	0.224375	0.233125	0.241875	0.235625	0.245625	0.229375	0.224375	0.22	0.213125	0.221875	0.253125	0.216875
	0.28125	0.263125	0.26875	0.27375	0.268125	0.25	0.24625	0.25875	0.25125	0.265	0.27625	0.265	0.25625	0.2625	0.268125	0.255625	0.265625	0.269375	0.24375	0.261875	0.265625	0.265625	0.255625	0.271875	0.270625	0.251875	0.25625	0.231875	0.22625	0.22875	0.233125	0.221875	0.234375	0.245625	0.228125	0.25625	0.241875	0.244375	0.23875	0.250625	0.2275	0.2225	0.216875	0.224375	0.210625	0.21	0.210625	0.22875	0.229375
	0.275	0.28	0.275	0.290625	0.269375	0.265	0.25875	0.264375	0.269375	0.260625	0.27125	0.26125	0.24625	0.27	0.243125	0.251875	0.253125	0.24875	0.230625	0.221875	0.245625	0.265	0.263125	0.25125	0.2525	0.265625	0.25	0.23375	0.239375	0.211875	0.24125	0.24375	0.246875	0.24125	0.240625	0.24375	0.255625	0.250625	0.251875	0.250625	0.258125	0.238125	0.245625	0.24625	0.220625	0.199375	0.198125	0.21125	0.21625
	0.281875	0.273125	0.2875	0.285625	0.270625	0.2575	0.28	0.2825	0.28625	0.27	0.2625	0.256875	0.265	0.273125	0.26375	0.26125	0.240625	0.24625	0.2575	0.253125	0.256875	0.23625	0.2375	0.235625	0.25375	0.238125	0.23875	0.2375	0.224375	0.216875	0.240625	0.23875	0.24625	0.22125	0.223125	0.23875	0.261875	0.258125	0.23125	0.246875	0.256875	0.2275	0.236875	0.218125	0.2075	0.191875	0.191875	0.198125	0.194375
	0.25375	0.2675	0.2725	0.270625	0.26	0.25625	0.255625	0.2775	0.283125	0.261875	0.253125	0.271875	0.274375	0.28125	0.28375	0.25	0.245625	0.251875	0.255625	0.26	0.255	0.233125	0.241875	0.234375	0.260625	0.255625	0.250625	0.241875	0.226875	0.231875	0.24625	0.2525	0.240625	0.251875	0.239375	0.226875	0.260625	0.27375	0.24625	0.241875	0.25625	0.24375	0.21375	0.210625	0.19125	0.1975	0.194375	0.19125	0.188125
	0.26	0.269375	0.2625	0.276875	0.26375	0.275	0.280625	0.266875	0.28	0.271875	0.265	0.264375	0.26375	0.25125	0.261875	0.24375	0.240625	0.258125	0.263125	0.2575	0.2525	0.254375	0.248125	0.228125	0.26625	0.275625	0.261875	0.266875	0.255	0.21	0.2275	0.249375	0.236875	0.23375	0.260625	0.273125	0.255	0.24875	0.2525	0.235625	0.244375	0.246875	0.219375	0.209375	0.195	0.2	0.20375	0.186875	0.19
	0.26875	0.253125	0.276875	0.280625	0.284375	0.28375	0.2975	0.2875	0.28	0.27375	0.2625	0.260625	0.275625	0.27625	0.26	0.256875	0.25625	0.270625	0.258125	0.245625	0.245	0.24375	0.2525	0.241875	0.245625	0.25625	0.259375	0.263125	0.256875	0.221875	0.24	0.25875	0.25	0.2475	0.25	0.25125	0.250625	0.230625	0.2225	0.23625	0.2225	0.23125	0.233125	0.2225	0.21	0.2225	0.199375	0.21125	0.195625
	0.273125	0.256875	0.27375	0.27375	0.279375	0.2725	0.276875	0.28375	0.279375	0.263125	0.248125	0.265625	0.255	0.256875	0.253125	0.266875	0.250625	0.260625	0.269375	0.239375	0.236875	0.24875	0.24375	0.23875	0.255	0.25875	0.2475	0.251875	0.24625	0.22625	0.2475	0.249375	0.248125	0.254375	0.224375	0.24125	0.25	0.24625	0.234375	0.235625	0.21875	0.221875	0.203125	0.18625	0.185625	0.19	0.203125	0.206875	0.195
	0.275625	0.2625	0.280625	0.286875	0.265	0.261875	0.263125	0.280625	0.273125	0.274375	0.280625	0.283125	0.26625	0.26375	0.265	0.248125	0.256875	0.256875	0.23625	0.24	0.244375	0.26	0.264375	0.255	0.25375	0.264375	0.285625	0.266875	0.275625	0.244375	0.265625	0.261875	0.245	0.253125	0.2325	0.240625	0.25875	0.240625	0.218125	0.215	0.216875	0.22	0.206875	0.194375	0.19875	0.203125	0.218125	0.21625	0.23
	0.27375	0.26	0.274375	0.27125	0.264375	0.276875	0.271875	0.275	0.280625	0.290625	0.29	0.29625	0.279375	0.260625	0.274375	0.255625	0.266875	0.26125	0.264375	0.2675	0.248125	0.2525	0.269375	0.2525	0.25875	0.270625	0.258125	0.275625	0.2775	0.245625	0.245	0.273125	0.250625	0.27125	0.244375	0.24125	0.245	0.25875	0.24875	0.241875	0.2425	0.2375	0.234375	0.21375	0.22625	0.22	0.22625	0.22125	0.225625
	0.27	0.26625	0.275625	0.275	0.2925	0.274375	0.265	0.273125	0.296875	0.29375	0.305	0.31875	0.298125	0.274375	0.26125	0.26875	0.2875	0.28125	0.265	0.2475	0.245	0.255625	0.26	0.268125	0.259375	0.265625	0.253125	0.268125	0.264375	0.23375	0.245625	0.245625	0.240625	0.24375	0.243125	0.225	0.24	0.261875	0.235625	0.255625	0.255	0.256875	0.24	0.2325	0.22625	0.226875	0.22	0.211875	0.23625
	0.254375	0.253125	0.29125	0.28625	0.29375	0.271875	0.258125	0.278125	0.28625	0.293125	0.315	0.329375	0.32875	0.305625	0.281875	0.279375	0.29375	0.285	0.256875	0.249375	0.278125	0.2575	0.29	0.271875	0.26375	0.258125	0.249375	0.24625	0.255	0.25875	0.26375	0.245	0.234375	0.25125	0.248125	0.248125	0.259375	0.258125	0.259375	0.25375	0.229375	0.21125	0.208125	0.22875	0.214375	0.215	0.218125	0.216875	0.22875
	0.26125	0.256875	0.2775	0.275	0.280625	0.279375	0.259375	0.2625	0.263125	0.26375	0.25875	0.28	0.311875	0.306875	0.280625	0.280625	0.3	0.27375	0.254375	0.27125	0.26625	0.2725	0.27125	0.2525	0.264375	0.2625	0.270625	0.26625	0.240625	0.2675	0.250625	0.24375	0.254375	0.254375	0.25875	0.265	0.25625	0.2375	0.25625	0.260625	0.23875	0.239375	0.240625	0.22125	0.210625	0.214375	0.218125	0.215	0.225
	0.26	0.24625	0.270625	0.2675	0.249375	0.26	0.24375	0.2575	0.276875	0.271875	0.274375	0.2925	0.31125	0.306875	0.286875	0.295625	0.288125	0.266875	0.254375	0.25625	0.266875	0.283125	0.2725	0.26625	0.2925	0.290625	0.270625	0.255625	0.25875	0.25125	0.239375	0.239375	0.265	0.25625	0.250625	0.24875	0.264375	0.254375	0.240625	0.236875	0.235	0.22375	0.218125	0.21	0.223125	0.22625	0.209375	0.213125	0.211875
	0.23625	0.23875	0.263125	0.274375	0.245625	0.23375	0.24	0.26625	0.245	0.26375	0.271875	0.284375	0.2975	0.298125	0.29875	0.285625	0.2825	0.271875	0.27	0.275	0.276875	0.268125	0.26125	0.25625	0.26375	0.273125	0.264375	0.289375	0.25	0.25125	0.25125	0.254375	0.27875	0.281875	0.256875	0.253125	0.26625	0.24875	0.244375	0.223125	0.21125	0.219375	0.22	0.225625	0.2175	0.2225	0.23375	0.2225	0.214375
	0.25	0.2425	0.26375	0.285625	0.26875	0.248125	0.263125	0.261875	0.25625	0.25375	0.276875	0.280625	0.279375	0.285625	0.309375	0.306875	0.2925	0.275	0.29125	0.306875	0.295625	0.280625	0.285625	0.283125	0.286875	0.30625	0.275625	0.303125	0.275	0.284375	0.25625	0.24	0.281875	0.281875	0.261875	0.261875	0.27	0.249375	0.2425	0.238125	0.22375	0.2475	0.248125	0.244375	0.231875	0.226875	0.2375	0.250625	0.244375
	0.23375	0.249375	0.25125	0.26	0.2775	0.258125	0.26625	0.261875	0.276875	0.271875	0.293125	0.28	0.27125	0.2725	0.299375	0.309375	0.298125	0.29125	0.29625	0.285625	0.306875	0.28125	0.27625	0.285	0.299375	0.290625	0.295	0.2875	0.271875	0.276875	0.250625	0.230625	0.273125	0.27	0.259375	0.259375	0.29	0.28625	0.2525	0.245625	0.2325	0.214375	0.22625	0.219375	0.23	0.214375	0.22	0.233125	0.216875
	0.23	0.235625	0.2475	0.27125	0.259375	0.25	0.25125	0.249375	0.24625	0.25625	0.26125	0.273125	0.273125	0.260625	0.2925	0.28125	0.29125	0.2875	0.298125	0.305625	0.313125	0.288125	0.290625	0.2925	0.290625	0.280625	0.29	0.274375	0.26	0.2475	0.221875	0.223125	0.251875	0.258125	0.259375	0.25375	0.280625	0.250625	0.253125	0.249375	0.228125	0.209375	0.22125	0.22	0.206875	0.211875	0.224375	0.24125	0.2075
	0.2375	0.24375	0.25	0.2575	0.254375	0.2625	0.256875	0.253125	0.24875	0.235	0.25125	0.2675	0.2575	0.25125	0.269375	0.25375	0.260625	0.264375	0.290625	0.29375	0.3025	0.280625	0.288125	0.286875	0.270625	0.286875	0.265	0.2675	0.27375	0.246875	0.265625	0.25625	0.256875	0.256875	0.25625	0.248125	0.261875	0.260625	0.25625	0.27	0.244375	0.224375	0.235	0.225625	0.20375	0.220625	0.225625	0.225	0.21125
	0.231875	0.230625	0.25875	0.265	0.225	0.24125	0.265	0.2625	0.255	0.24875	0.248125	0.27125	0.26375	0.260625	0.280625	0.293125	0.29375	0.280625	0.2875	0.305625	0.2925	0.28125	0.27125	0.295	0.285625	0.286875	0.29125	0.266875	0.26125	0.2525	0.28	0.26875	0.263125	0.25125	0.238125	0.245625	0.260625	0.2575	0.261875	0.254375	0.226875	0.214375	0.22	0.219375	0.1975	0.1975	0.22375	0.215	0.20375
	0.235625	0.265	0.245625	0.255	0.239375	0.240625	0.255625	0.2625	0.2375	0.255	0.25875	0.2675	0.261875	0.27375	0.301875	0.295	0.300625	0.31375	0.308125	0.301875	0.29625	0.289375	0.2875	0.286875	0.30375	0.285	0.26	0.2775	0.279375	0.2625	0.289375	0.27	0.26125	0.271875	0.24625	0.254375	0.284375	0.25625	0.238125	0.245	0.23375	0.2275	0.223125	0.219375	0.220625	0.220625	0.24125	0.2425	0.22625
	0.249375	0.253125	0.23875	0.23625	0.235	0.259375	0.24875	0.261875	0.279375	0.28375	0.2825	0.27625	0.281875	0.275	0.28375	0.2875	0.305625	0.27625	0.281875	0.29375	0.294375	0.315	0.3025	0.2975	0.3175	0.308125	0.270625	0.285625	0.29	0.290625	0.30375	0.285625	0.261875	0.260625	0.26875	0.2575	0.255625	0.253125	0.24375	0.26	0.236875	0.231875	0.22625	0.22	0.208125	0.221875	0.25125	0.25375	0.243125
	0.249375	0.264375	0.26375	0.249375	0.25625	0.265625	0.2475	0.245	0.261875	0.25625	0.26625	0.26875	0.268125	0.28125	0.2775	0.27625	0.285625	0.27625	0.29125	0.288125	0.27625	0.29875	0.296875	0.279375	0.306875	0.30125	0.26375	0.27625	0.284375	0.27375	0.293125	0.26625	0.2725	0.285	0.27875	0.27875	0.275	0.26375	0.2425	0.234375	0.219375	0.235625	0.226875	0.2075	0.213125	0.225625	0.25125	0.24375	0.23625
	0.2375	0.261875	0.275625	0.253125	0.244375	0.244375	0.249375	0.2375	0.248125	0.25375	0.253125	0.240625	0.27625	0.27	0.27625	0.268125	0.28	0.275625	0.265	0.259375	0.265625	0.271875	0.275625	0.2875	0.295	0.303125	0.278125	0.281875	0.285625	0.268125	0.2675	0.25625	0.25625	0.270625	0.270625	0.2775	0.283125	0.248125	0.254375	0.22625	0.21	0.209375	0.21375	0.2025	0.19375	0.2	0.2175	0.228125	0.2275
	0.24125	0.253125	0.249375	0.239375	0.25125	0.25875	0.244375	0.255	0.25	0.24125	0.25125	0.245	0.253125	0.2375	0.2525	0.24875	0.265625	0.26375	0.26375	0.278125	0.300625	0.29125	0.280625	0.285625	0.306875	0.32375	0.29875	0.304375	0.28875	0.275625	0.28375	0.286875	0.26875	0.27375	0.275	0.271875	0.26375	0.24625	0.236875	0.240625	0.2075	0.1975	0.209375	0.2025	0.203125	0.205625	0.208125	0.225625	0.24125
	0.2475	0.244375	0.2525	0.24625	0.23125	0.22375	0.22375	0.245	0.24875	0.23375	0.258125	0.25	0.249375	0.250625	0.25125	0.250625	0.24875	0.275625	0.27375	0.288125	0.323125	0.31625	0.306875	0.311875	0.32125	0.299375	0.28625	0.305	0.3	0.30125	0.289375	0.275	0.288125	0.270625	0.28125	0.281875	0.2975	0.24625	0.245625	0.249375	0.220625	0.21	0.210625	0.20125	0.2125	0.19875	0.20875	0.2325	0.253125
	0.251875	0.249375	0.263125	0.255	0.243125	0.23625	0.230625	0.25375	0.245625	0.215625	0.2325	0.248125	0.23875	0.276875	0.2875	0.27	0.2725	0.2875	0.303125	0.31625	0.315	0.3075	0.29125	0.30375	0.310625	0.30375	0.295	0.315625	0.29125	0.29	0.306875	0.29375	0.310625	0.30625	0.310625	0.291875	0.290625	0.266875	0.26875	0.248125	0.214375	0.223125	0.215	0.21375	0.214375	0.21375	0.226875	0.231875	0.246875
	0.2375	0.244375	0.258125	0.2625	0.254375	0.256875	0.2575	0.264375	0.2525	0.2625	0.258125	0.263125	0.269375	0.268125	0.259375	0.27125	0.270625	0.27625	0.298125	0.2875	0.29125	0.283125	0.29625	0.301875	0.30625	0.29625	0.29125	0.29625	0.2875	0.271875	0.27125	0.274375	0.301875	0.283125	0.295625	0.296875	0.2775	0.261875	0.256875	0.2575	0.229375	0.21	0.20125	0.21375	0.218125	0.23	0.2275	0.251875	0.23375
	0.228125	0.23	0.234375	0.243125	0.243125	0.24625	0.245625	0.253125	0.253125	0.2525	0.241875	0.2525	0.258125	0.26	0.26	0.25875	0.2625	0.268125	0.27375	0.2675	0.27	0.27125	0.266875	0.285625	0.296875	0.31	0.301875	0.295	0.291875	0.26375	0.28	0.2825	0.26625	0.27125	0.28125	0.28375	0.303125	0.26875	0.2375	0.25125	0.22875	0.223125	0.20625	0.2	0.19	0.218125	0.215625	0.21625	0.23625
	0.241875	0.2525	0.25125	0.23375	0.225625	0.230625	0.245	0.250625	0.254375	0.251875	0.244375	0.23625	0.23625	0.230625	0.25625	0.25	0.249375	0.245	0.28	0.26375	0.261875	0.294375	0.285625	0.28125	0.27625	0.275	0.274375	0.28625	0.2925	0.28625	0.28375	0.28625	0.2675	0.28125	0.2975	0.275	0.305625	0.3025	0.27625	0.26125	0.2275	0.214375	0.19875	0.211875	0.228125	0.213125	0.215	0.235	0.238125
	0.251875	0.2275	0.24	0.239375	0.23125	0.229375	0.2425	0.258125	0.2425	0.238125	0.236875	0.256875	0.25125	0.234375	0.256875	0.254375	0.25125	0.266875	0.25375	0.24875	0.27125	0.2775	0.268125	0.286875	0.300625	0.264375	0.276875	0.280625	0.27125	0.27125	0.266875	0.28125	0.28	0.293125	0.31875	0.301875	0.311875	0.285625	0.26125	0.245	0.22375	0.22125	0.2225	0.205	0.209375	0.20625	0.216875	0.220625	0.2075
	0.228125	0.253125	0.248125	0.25375	0.246875	0.238125	0.249375	0.256875	0.2475	0.243125	0.233125	0.236875	0.263125	0.255	0.2675	0.24625	0.2375	0.248125	0.234375	0.25875	0.28	0.268125	0.26	0.274375	0.283125	0.284375	0.25875	0.254375	0.274375	0.26875	0.2675	0.25125	0.288125	0.28375	0.3	0.31	0.285	0.26875	0.2575	0.24125	0.218125	0.22375	0.208125	0.205	0.224375	0.209375	0.206875	0.233125	0.22125
	0.24375	0.24	0.235625	0.240625	0.23875	0.23375	0.24625	0.251875	0.246875	0.23125	0.234375	0.22375	0.25125	0.244375	0.26125	0.26125	0.24375	0.244375	0.240625	0.256875	0.268125	0.243125	0.2625	0.28375	0.28625	0.28125	0.25125	0.269375	0.256875	0.26125	0.268125	0.270625	0.265625	0.27	0.3	0.298125	0.294375	0.273125	0.2475	0.26	0.23125	0.21125	0.191875	0.19125	0.183125	0.18875	0.19375	0.203125	0.205
	0.236875	0.241875	0.235	0.210625	0.201875	0.224375	0.235625	0.24625	0.23875	0.215	0.215625	0.234375	0.235625	0.22125	0.254375	0.26375	0.24625	0.24875	0.24125	0.27125	0.265625	0.256875	0.248125	0.28	0.2725	0.256875	0.27625	0.27	0.266875	0.258125	0.258125	0.281875	0.298125	0.2775	0.274375	0.28875	0.27875	0.263125	0.2575	0.245	0.24	0.209375	0.186875	0.195	0.19	0.185625	0.185625	0.2025	0.220625
	0.22625	0.233125	0.24875	0.255	0.246875	0.220625	0.2275	0.23875	0.231875	0.240625	0.234375	0.2425	0.24375	0.2425	0.245625	0.2475	0.25625	0.25625	0.2525	0.271875	0.254375	0.258125	0.26375	0.28625	0.26125	0.2575	0.280625	0.2775	0.26375	0.271875	0.26125	0.274375	0.285	0.28	0.286875	0.3	0.280625	0.2625	0.25125	0.26375	0.246875	0.2125	0.19	0.19875	0.201875	0.20125	0.214375	0.213125	0.2125
	0.22375	0.231875	0.240625	0.2525	0.264375	0.243125	0.218125	0.224375	0.239375	0.228125	0.22375	0.23875	0.236875	0.2475	0.258125	0.27625	0.26	0.268125	0.275	0.275625	0.271875	0.2625	0.256875	0.251875	0.269375	0.260625	0.269375	0.2825	0.28625	0.259375	0.26125	0.258125	0.26875	0.2825	0.3025	0.290625	0.3125	0.28	0.2475	0.26375	0.240625	0.221875	0.225	0.21875	0.230625	0.215625	0.22375	0.215	0.214375
	0.22875	0.24375	0.2375	0.241875	0.253125	0.2575	0.25	0.24625	0.249375	0.2575	0.2425	0.2325	0.24375	0.24625	0.265625	0.273125	0.270625	0.27125	0.26625	0.275	0.28625	0.265625	0.24875	0.258125	0.27875	0.26	0.270625	0.2825	0.26	0.25875	0.26125	0.2625	0.270625	0.29	0.281875	0.280625	0.32375	0.295625	0.29125	0.286875	0.238125	0.23875	0.239375	0.21875	0.225	0.204375	0.1975	0.210625	0.20375
	0.255625	0.25	0.244375	0.240625	0.255625	0.225625	0.231875	0.235625	0.233125	0.233125	0.2275	0.24	0.240625	0.251875	0.2875	0.27	0.265	0.2675	0.255625	0.288125	0.2825	0.259375	0.25	0.25625	0.255	0.27375	0.275	0.273125	0.245625	0.266875	0.274375	0.27375	0.27125	0.288125	0.288125	0.288125	0.310625	0.349375	0.349375	0.33875	0.31	0.2825	0.251875	0.238125	0.241875	0.245	0.20125	0.18625	0.203125
	0.24375	0.23875	0.226875	0.220625	0.241875	0.245	0.235625	0.246875	0.23875	0.22625	0.2325	0.2275	0.233125	0.235	0.253125	0.235	0.2275	0.263125	0.249375	0.265625	0.266875	0.255	0.248125	0.234375	0.251875	0.256875	0.264375	0.259375	0.25625	0.27125	0.26625	0.2525	0.248125	0.285625	0.275	0.273125	0.313125	0.334375	0.3825	0.40875	0.39375	0.360625	0.319375	0.2775	0.286875	0.250625	0.223125	0.24	0.2175
	0.24875	0.25125	0.245625	0.2375	0.215625	0.211875	0.231875	0.241875	0.2275	0.235625	0.228125	0.23375	0.234375	0.236875	0.2525	0.24125	0.258125	0.27	0.265	0.245	0.26875	0.2425	0.229375	0.236875	0.23875	0.243125	0.249375	0.2425	0.2625	0.25875	0.260625	0.241875	0.2475	0.260625	0.25875	0.24875	0.274375	0.320625	0.4025	0.481875	0.439375	0.40625	0.3575	0.331875	0.300625	0.26125	0.26375	0.25625	0.245625
	0.230625	0.2425	0.23625	0.239375	0.2275	0.23875	0.23125	0.246875	0.240625	0.214375	0.2225	0.21625	0.228125	0.245625	0.25125	0.25375	0.266875	0.2725	0.255625	0.244375	0.245625	0.224375	0.221875	0.22	0.235	0.23125	0.233125	0.244375	0.23375	0.243125	0.221875	0.228125	0.23625	0.244375	0.2275	0.23	0.235625	0.29375	0.385	0.46375	0.490625	0.44375	0.39125	0.37625	0.363125	0.31625	0.289375	0.2925	0.27375
	0.219375	0.214375	0.208125	0.233125	0.23875	0.243125	0.235625	0.245625	0.21375	0.2275	0.230625	0.231875	0.226875	0.211875	0.2375	0.2375	0.246875	0.251875	0.229375	0.23125	0.240625	0.23	0.244375	0.24375	0.24125	0.24125	0.229375	0.241875	0.21875	0.24125	0.225	0.225	0.228125	0.2125	0.213125	0.1975	0.225625	0.2725	0.369375	0.426875	0.47125	0.45875	0.46875	0.420625	0.395	0.343125	0.328125	0.308125	0.26625
	0.21625	0.20125	0.1925	0.2175	0.22	0.22125	0.206875	0.223125	0.219375	0.21125	0.21875	0.219375	0.231875	0.218125	0.22375	0.208125	0.22125	0.22125	0.20875	0.19	0.226875	0.22625	0.225	0.20875	0.21875	0.205625	0.19375	0.199375	0.21125	0.200625	0.22125	0.216875	0.211875	0.21375	0.230625	0.206875	0.218125	0.2525	0.325625	0.399375	0.4225	0.431875	0.47625	0.451875	0.4175	0.35875	0.35375	0.3375	0.303125
	0.2075	0.21125	0.203125	0.21	0.213125	0.2075	0.225625	0.22	0.221875	0.205	0.198125	0.194375	0.228125	0.218125	0.208125	0.226875	0.249375	0.23375	0.224375	0.219375	0.209375	0.228125	0.22875	0.2175	0.21375	0.235	0.22125	0.216875	0.221875	0.200625	0.22125	0.2475	0.215	0.215625	0.21375	0.22125	0.23	0.263125	0.330625	0.350625	0.39875	0.410625	0.43125	0.435625	0.42875	0.3725	0.351875	0.3425	0.305625
	0.2175	0.22375	0.23	0.225625	0.200625	0.1975	0.23125	0.2425	0.226875	0.2325	0.215625	0.216875	0.2325	0.238125	0.233125	0.235625	0.25	0.263125	0.248125	0.215	0.23125	0.228125	0.230625	0.235625	0.209375	0.218125	0.235625	0.2275	0.22875	0.22	0.23375	0.228125	0.216875	0.225625	0.241875	0.23	0.231875	0.260625	0.314375	0.33	0.36875	0.3725	0.4075	0.413125	0.421875	0.415	0.371875	0.361875	0.333125
	0.22125	0.224375	0.223125	0.218125	0.215	0.235625	0.22875	0.23875	0.229375	0.2125	0.22875	0.218125	0.25125	0.234375	0.2475	0.24125	0.24875	0.243125	0.22375	0.233125	0.246875	0.24375	0.244375	0.233125	0.226875	0.224375	0.234375	0.231875	0.22625	0.234375	0.215625	0.224375	0.2025	0.2275	0.22375	0.214375	0.243125	0.26	0.295	0.324375	0.3425	0.361875	0.38625	0.410625	0.43	0.40125	0.4175	0.385625	0.3475
	0.2075	0.1875	0.214375	0.223125	0.2275	0.22875	0.2225	0.235625	0.210625	0.221875	0.214375	0.21625	0.22	0.2325	0.21375	0.236875	0.229375	0.219375	0.21375	0.238125	0.241875	0.235	0.236875	0.229375	0.23375	0.211875	0.21125	0.22625	0.22875	0.225625	0.209375	0.219375	0.206875	0.205	0.225625	0.226875	0.216875	0.24	0.274375	0.301875	0.320625	0.34125	0.355	0.369375	0.395625	0.40125	0.425625	0.390625	0.366875
	0.200625	0.205	0.225	0.225	0.220625	0.230625	0.220625	0.213125	0.230625	0.233125	0.2225	0.241875	0.241875	0.221875	0.2225	0.23	0.23125	0.24875	0.238125	0.245	0.238125	0.248125	0.274375	0.25625	0.238125	0.234375	0.228125	0.233125	0.218125	0.241875	0.24375	0.233125	0.215	0.205625	0.23625	0.23875	0.235625	0.23375	0.250625	0.251875	0.271875	0.294375	0.3075	0.328125	0.33625	0.37375	0.39625	0.399375	0.3875
	0.200625	0.199375	0.23125	0.2125	0.189375	0.21125	0.22875	0.213125	0.21125	0.210625	0.215	0.22625	0.2325	0.228125	0.235	0.216875	0.22125	0.233125	0.224375	0.24125	0.236875	0.224375	0.235	0.23375	0.231875	0.225	0.233125	0.225625	0.21625	0.210625	0.229375	0.23625	0.21375	0.2075	0.21625	0.231875	0.219375	0.22375	0.251875	0.24625	0.2575	0.283125	0.27375	0.3075	0.33	0.3475	0.37375	0.375625	0.4175
	0.1925	0.19625	0.1975	0.21375	0.20875	0.21375	0.219375	0.2075	0.204375	0.233125	0.233125	0.216875	0.229375	0.215	0.221875	0.218125	0.225625	0.215625	0.20875	0.209375	0.225625	0.223125	0.210625	0.220625	0.22125	0.233125	0.22875	0.216875	0.23625	0.220625	0.20375	0.21125	0.2225	0.209375	0.21875	0.21375	0.228125	0.228125	0.2325	0.245	0.24875	0.241875	0.248125	0.301875	0.30125	0.30875	0.344375	0.3725	0.39375
	0.21	0.21	0.201875	0.206875	0.196875	0.198125	0.208125	0.2	0.199375	0.208125	0.215625	0.205	0.206875	0.2225	0.2225	0.231875	0.2225	0.214375	0.23	0.23375	0.25	0.23125	0.210625	0.230625	0.228125	0.23625	0.226875	0.234375	0.226875	0.2225	0.230625	0.238125	0.24125	0.226875	0.218125	0.20375	0.2	0.20125	0.22125	0.245	0.226875	0.220625	0.2525	0.265625	0.29	0.289375	0.31875	0.34625	0.358125
	0.206875	0.20125	0.205625	0.199375	0.198125	0.195	0.198125	0.2225	0.216875	0.210625	0.195625	0.198125	0.199375	0.205	0.228125	0.23375	0.23625	0.208125	0.215	0.251875	0.24	0.24375	0.216875	0.214375	0.2325	0.22125	0.22375	0.2075	0.226875	0.2125	0.216875	0.213125	0.223125	0.230625	0.2125	0.203125	0.2025	0.215	0.245625	0.23	0.2175	0.218125	0.25125	0.265	0.2575	0.271875	0.290625	0.32	0.364375
	0.193125	0.198125	0.21125	0.193125	0.203125	0.205	0.215	0.211875	0.214375	0.215625	0.21375	0.225625	0.22875	0.229375	0.221875	0.213125	0.2275	0.223125	0.229375	0.2125	0.226875	0.23125	0.216875	0.23875	0.25	0.2225	0.215	0.230625	0.23	0.216875	0.216875	0.241875	0.245	0.239375	0.223125	0.224375	0.24	0.2425	0.265	0.279375	0.2625	0.27	0.27	0.280625	0.264375	0.255	0.2625	0.275625	0.285
	0.22125	0.1975	0.1975	0.19125	0.205	0.22	0.21625	0.23375	0.21625	0.23375	0.220625	0.23625	0.24625	0.235625	0.233125	0.234375	0.23375	0.246875	0.231875	0.211875	0.234375	0.2	0.236875	0.23625	0.238125	0.24375	0.221875	0.228125	0.248125	0.238125	0.22875	0.243125	0.22875	0.22375	0.234375	0.22125	0.214375	0.2325	0.25	0.26875	0.2775	0.263125	0.245625	0.263125	0.2675	0.26	0.258125	0.284375	0.266875
	0.2075	0.209375	0.191875	0.21375	0.21375	0.21875	0.239375	0.2275	0.205	0.2275	0.235625	0.234375	0.23375	0.22875	0.24625	0.234375	0.23125	0.228125	0.20625	0.205625	0.22375	0.20875	0.21875	0.2225	0.23	0.246875	0.238125	0.233125	0.2275	0.224375	0.224375	0.260625	0.238125	0.2375	0.255	0.23	0.228125	0.250625	0.26625	0.28375	0.28125	0.265	0.25875	0.2475	0.285	0.274375	0.275625	0.27625	0.26625
	0.224375	0.215	0.213125	0.22625	0.22875	0.236875	0.215	0.20625	0.23	0.23375	0.234375	0.24	0.224375	0.22375	0.230625	0.235	0.256875	0.253125	0.23375	0.21125	0.240625	0.25	0.238125	0.23625	0.245625	0.255625	0.27	0.269375	0.234375	0.236875	0.229375	0.23125	0.24375	0.25375	0.241875	0.241875	0.21875	0.245625	0.26375	0.258125	0.253125	0.274375	0.26875	0.25375	0.26	0.285	0.2775	0.28375	0.28625
	0.211875	0.206875	0.216875	0.220625	0.215	0.2125	0.204375	0.186875	0.19875	0.215	0.20875	0.21625	0.23375	0.211875	0.22	0.223125	0.231875	0.23625	0.218125	0.214375	0.24	0.235625	0.23125	0.235625	0.23125	0.245	0.253125	0.240625	0.23	0.2175	0.216875	0.239375	0.238125	0.238125	0.234375	0.235625	0.234375	0.23875	0.25125	0.225	0.23125	0.25625	0.24625	0.2425	0.263125	0.281875	0.294375	0.295625	0.285
	0.195	0.205	0.20875	0.209375	0.2	0.195625	0.195	0.205	0.204375	0.208125	0.213125	0.20125	0.1925	0.19125	0.19875	0.19625	0.209375	0.21125	0.204375	0.2	0.214375	0.203125	0.21125	0.220625	0.215625	0.235625	0.23125	0.2275	0.211875	0.21625	0.214375	0.211875	0.209375	0.21125	0.22625	0.2175	0.211875	0.215625	0.22625	0.21625	0.199375	0.22125	0.248125	0.245625	0.25625	0.275	0.271875	0.268125	0.26625
	0.193125	0.21375	0.195	0.210625	0.191875	0.200625	0.19625	0.213125	0.201875	0.22625	0.240625	0.225625	0.211875	0.2075	0.199375	0.225625	0.235625	0.223125	0.2275	0.2275	0.243125	0.2225	0.230625	0.21	0.214375	0.215625	0.24625	0.22875	0.22625	0.208125	0.210625	0.231875	0.234375	0.223125	0.223125	0.213125	0.209375	0.21375	0.208125	0.20125	0.199375	0.2225	0.239375	0.233125	0.255	0.250625	0.26375	0.271875	0.261875
	0.186875	0.194375	0.184375	0.188125	0.1925	0.204375	0.209375	0.20125	0.20875	0.220625	0.228125	0.2275	0.22	0.220625	0.214375	0.220625	0.245	0.239375	0.219375	0.22	0.236875	0.24125	0.23875	0.226875	0.2225	0.23625	0.250625	0.2275	0.24125	0.229375	0.225625	0.245	0.226875	0.198125	0.201875	0.205625	0.20625	0.223125	0.209375	0.199375	0.213125	0.205	0.219375	0.22375	0.2375	0.245625	0.260625	0.2725	0.27375
	0.195625	0.180625	0.18875	0.17875	0.189375	0.21125	0.21	0.2175	0.220625	0.215	0.20875	0.2175	0.2075	0.213125	0.2025	0.218125	0.21875	0.228125	0.214375	0.214375	0.231875	0.23	0.228125	0.214375	0.2275	0.23	0.249375	0.245	0.235	0.219375	0.238125	0.230625	0.21125	0.210625	0.23	0.2375	0.225	0.226875	0.228125	0.2075	0.18875	0.1875	0.221875	0.231875	0.234375	0.245	0.271875	0.280625	0.2825
	0.209375	0.183125	0.1925	0.190625	0.200625	0.20375	0.20125	0.195	0.21375	0.205	0.20875	0.21125	0.214375	0.219375	0.191875	0.20125	0.20375	0.1975	0.21375	0.21125	0.229375	0.22125	0.2275	0.23375	0.216875	0.228125	0.218125	0.2425	0.22625	0.2	0.221875	0.230625	0.221875	0.210625	0.23625	0.219375	0.206875	0.216875	0.22125	0.200625	0.179375	0.19125	0.191875	0.198125	0.210625	0.22875	0.255	0.26375	0.24
	0.18125	0.170625	0.1775	0.19	0.199375	0.205625	0.203125	0.185	0.183125	0.193125	0.191875	0.195625	0.21	0.20125	0.191875	0.195	0.21875	0.206875	0.2	0.204375	0.213125	0.210625	0.225	0.2175	0.209375	0.21125	0.20875	0.218125	0.211875	0.210625	0.2075	0.206875	0.193125	0.214375	0.214375	0.19875	0.186875	0.194375	0.2	0.171875	0.166875	0.178125	0.18875	0.193125	0.189375	0.2075	0.224375	0.235625	0.240625
	0.19	0.191875	0.183125	0.200625	0.18875	0.2	0.205	0.1975	0.2	0.19875	0.193125	0.20125	0.19875	0.201875	0.1925	0.206875	0.19875	0.215	0.196875	0.2175	0.230625	0.200625	0.203125	0.221875	0.19875	0.20625	0.21375	0.211875	0.206875	0.205625	0.21	0.2175	0.20625	0.21625	0.201875	0.1875	0.1825	0.184375	0.188125	0.183125	0.186875	0.1875	0.19625	0.191875	0.198125	0.205	0.23125	0.233125	0.24375
	0.21875	0.20125	0.198125	0.169375	0.201875	0.20875	0.20375	0.189375	0.19375	0.208125	0.20125	0.188125	0.1925	0.203125	0.193125	0.2025	0.210625	0.20375	0.19375	0.209375	0.211875	0.201875	0.20375	0.215	0.210625	0.20125	0.214375	0.2075	0.2	0.205625	0.209375	0.211875	0.214375	0.215	0.2225	0.20625	0.186875	0.196875	0.19	0.190625	0.1775	0.173125	0.194375	0.17875	0.1925	0.219375	0.213125	0.236875	0.25125
	0.203125	0.18875	0.210625	0.209375	0.21875	0.220625	0.20375	0.201875	0.196875	0.20125	0.19375	0.205625	0.189375	0.203125	0.201875	0.200625	0.215625	0.2175	0.219375	0.20375	0.205	0.201875	0.218125	0.20625	0.1975	0.2175	0.209375	0.19125	0.215	0.198125	0.204375	0.2025	0.206875	0.208125	0.220625	0.195	0.2075	0.20125	0.1875	0.190625	0.185	0.17375	0.188125	0.18375	0.190625	0.214375	0.235625	0.23	0.244375
	0.183125	0.198125	0.188125	0.20125	0.214375	0.205	0.210625	0.205	0.201875	0.21	0.19625	0.18875	0.20375	0.208125	0.206875	0.2075	0.20375	0.20375	0.22	0.219375	0.20625	0.22	0.2225	0.206875	0.205	0.2	0.20875	0.20125	0.226875	0.1925	0.204375	0.205625	0.20375	0.2075	0.20625	0.191875	0.203125	0.211875	0.201875	0.19625	0.18	0.188125	0.188125	0.195625	0.195	0.2025	0.21875	0.21125	0.210625
	0.198125	0.195625	0.18125	0.191875	0.209375	0.183125	0.198125	0.1775	0.18375	0.196875	0.21125	0.19	0.194375	0.1925	0.183125	0.196875	0.204375	0.20125	0.194375	0.185625	0.194375	0.2125	0.208125	0.21375	0.19875	0.203125	0.19375	0.216875	0.2025	0.18125	0.198125	0.198125	0.205	0.21875	0.2075	0.195	0.205625	0.208125	0.1975	0.1725	0.164375	0.161875	0.18	0.20375	0.2	0.2025	0.20125	0.210625	0.21
	0.196875	0.1975	0.191875	0.18625	0.210625	0.20875	0.19625	0.18125	0.19	0.206875	0.18375	0.213125	0.20625	0.195	0.18	0.196875	0.196875	0.208125	0.1925	0.188125	0.1875	0.19625	0.193125	0.200625	0.2	0.20625	0.198125	0.1975	0.20625	0.193125	0.188125	0.204375	0.199375	0.211875	0.21	0.209375	0.195625	0.20375	0.181875	0.173125	0.171875	0.186875	0.185625	0.189375	0.195	0.200625	0.205	0.198125	0.20625
	0.18125	0.1775	0.195	0.18125	0.188125	0.19375	0.18375	0.2125	0.200625	0.2025	0.20625	0.20625	0.196875	0.2	0.200625	0.210625	0.215	0.21125	0.193125	0.208125	0.2025	0.18625	0.1875	0.17875	0.20125	0.195625	0.191875	0.191875	0.193125	0.203125	0.191875	0.1925	0.185625	0.2	0.225625	0.209375	0.213125	0.199375	0.19875	0.1925	0.1775	0.1925	0.206875	0.19125	0.21375	0.211875	0.204375	0.20125	0.205
	0.17125	0.18625	0.178125	0.17375	0.18	0.1875	0.184375	0.19125	0.191875	0.1975	0.189375	0.1925	0.181875	0.19625	0.2	0.188125	0.2	0.19625	0.1875	0.213125	0.20625	0.18875	0.183125	0.18875	0.191875	0.203125	0.1875	0.19625	0.183125	0.18625	0.18875	0.195625	0.184375	0.18875	0.2025	0.198125	0.203125	0.203125	0.190625	0.20375	0.19375	0.201875	0.195625	0.19125	0.196875	0.2125	0.2025	0.211875	0.21125
	0.16	0.176875	0.180625	0.178125	0.19375	0.188125	0.168125	0.1925	0.2075	0.18125	0.2025	0.174375	0.193125	0.18875	0.194375	0.196875	0.198125	0.1825	0.19	0.190625	0.203125	0.181875	0.195625	0.1975	0.1975	0.18375	0.19125	0.19875	0.190625	0.199375	0.2075	0.2025	0.19125	0.1875	0.20125	0.19625	0.20125	0.195	0.19	0.190625	0.191875	0.19375	0.2	0.189375	0.1925	0.2025	0.2	0.21125	0.19625
	0.178125	0.185625	0.174375	0.173125	0.208125	0.208125	0.2025	0.18	0.1775	0.185	0.18	0.18125	0.180625	0.1725	0.196875	0.195	0.21875	0.195625	0.201875	0.18625	0.19	0.1925	0.193125	0.191875	0.176875	0.17375	0.171875	0.16625	0.199375	0.20125	0.188125	0.19625	0.189375	0.206875	0.198125	0.186875	0.188125	0.195	0.198125	0.19125	0.180625	0.175	0.18875	0.189375	0.198125	0.1975	0.185	0.18625	0.1975
	0.179375	0.18125	0.18125	0.185625	0.188125	0.18125	0.201875	0.1875	0.181875	0.18375	0.188125	0.188125	0.18125	0.195625	0.19625	0.1825	0.18625	0.193125	0.186875	0.185625	0.193125	0.19125	0.1975	0.198125	0.18875	0.17125	0.174375	0.189375	0.186875	0.196875	0.181875	0.188125	0.19	0.19875	0.20625	0.189375	0.171875	0.1825	0.18625	0.194375	0.18375	0.165625	0.175	0.184375	0.190625	0.191875	0.185625	0.20375	0.196875
	0.181875	0.188125	0.1875	0.193125	0.194375	0.191875	0.185625	0.18375	0.19625	0.208125	0.21125	0.199375	0.201875	0.20875	0.198125	0.21625	0.206875	0.206875	0.203125	0.198125	0.195625	0.1875	0.19375	0.20625	0.195	0.185	0.19625	0.2125	0.204375	0.19625	0.221875	0.2075	0.2125	0.22125	0.224375	0.194375	0.1975	0.209375	0.191875	0.211875	0.194375	0.20875	0.205625	0.205	0.184375	0.193125	0.191875	0.19	0.21375
	0.178125	0.190625	0.19375	0.18625	0.18625	0.196875	0.21125	0.21875	0.206875	0.2075	0.204375	0.1925	0.190625	0.175625	0.18625	0.201875	0.20375	0.191875	0.201875	0.1925	0.1775	0.174375	0.175625	0.1825	0.18125	0.186875	0.17375	0.173125	0.168125	0.194375	0.18875	0.199375	0.2	0.2075	0.200625	0.199375	0.199375	0.188125	0.209375	0.22625	0.18625	0.186875	0.2	0.183125	0.190625	0.189375	0.19625	0.203125	0.204375
	0.165625	0.1725	0.1825	0.1875	0.176875	0.186875	0.19875	0.20875	0.205	0.185625	0.208125	0.195	0.1825	0.18125	0.18375	0.174375	0.180625	0.186875	0.186875	0.189375	0.1825	0.176875	0.1875	0.18375	0.168125	0.19	0.199375	0.186875	0.17125	0.19375	0.194375	0.193125	0.210625	0.2125	0.194375	0.193125	0.185625	0.189375	0.18875	0.175	0.17	0.1725	0.175625	0.175625	0.199375	0.186875	0.198125	0.20375	0.2025
[truncated: 28 more columns]

## Sheet: Fig. 7d
Figure 7d
	Representational similarity
	Between cycle 1 and cylces 2-4 (T1 and T2 collapsed)
	Mean classification accuracy (as presented in the color-map plot)
	0.2125	0.21625	0.19	0.190625	0.205625	0.2075	0.19	0.209375	0.2125	0.214375	0.216875	0.225	0.2275	0.211875	0.1925	0.20625	0.21875	0.210625	0.200625	0.20125	0.205625	0.209375	0.206875	0.211875	0.211875	0.204375	0.1925	0.204375	0.21125	0.195	0.206875	0.19375	0.1925	0.1975	0.201875	0.21375	0.216875	0.21	0.23375	0.243125	0.241875	0.241875	0.229375	0.236875	0.213125	0.208125	0.2325	0.208125	0.198125
	0.2175	0.223125	0.18875	0.206875	0.2125	0.205625	0.19375	0.213125	0.210625	0.205	0.2175	0.21	0.201875	0.1975	0.19875	0.206875	0.205	0.22	0.21625	0.215	0.213125	0.21375	0.21	0.19375	0.2	0.200625	0.2175	0.17875	0.21375	0.22	0.2075	0.199375	0.19375	0.201875	0.214375	0.20875	0.208125	0.210625	0.199375	0.2175	0.2525	0.254375	0.235	0.23125	0.223125	0.214375	0.221875	0.22	0.225
	0.221875	0.22875	0.219375	0.225	0.215	0.220625	0.2125	0.19625	0.19125	0.215625	0.20625	0.194375	0.22125	0.22125	0.219375	0.22625	0.22	0.204375	0.205	0.218125	0.22625	0.2175	0.205	0.1875	0.19875	0.198125	0.20625	0.181875	0.219375	0.2175	0.220625	0.209375	0.2075	0.223125	0.2125	0.1925	0.215625	0.2225	0.236875	0.231875	0.2525	0.250625	0.2425	0.239375	0.22875	0.2325	0.2275	0.215	0.216875
	0.21	0.2075	0.2075	0.211875	0.23	0.214375	0.20125	0.210625	0.211875	0.195	0.208125	0.201875	0.2175	0.220625	0.22125	0.211875	0.21125	0.199375	0.196875	0.204375	0.211875	0.201875	0.1925	0.18875	0.183125	0.20375	0.194375	0.196875	0.20625	0.205625	0.208125	0.19125	0.1975	0.214375	0.213125	0.1975	0.19	0.225	0.206875	0.218125	0.23125	0.229375	0.20625	0.20875	0.229375	0.214375	0.215625	0.223125	0.2
	0.22375	0.22125	0.20125	0.205625	0.209375	0.205625	0.216875	0.201875	0.2	0.23	0.21125	0.21125	0.189375	0.21	0.20625	0.210625	0.2075	0.218125	0.2125	0.2	0.2025	0.218125	0.2025	0.20875	0.215625	0.210625	0.2075	0.193125	0.2125	0.196875	0.198125	0.2025	0.205625	0.198125	0.2125	0.195625	0.211875	0.199375	0.210625	0.2175	0.2075	0.215625	0.2125	0.22375	0.224375	0.215625	0.220625	0.215	0.2275
	0.2075	0.210625	0.214375	0.2225	0.2	0.229375	0.225	0.21	0.20625	0.215	0.2175	0.226875	0.208125	0.215625	0.22375	0.215625	0.226875	0.231875	0.22	0.213125	0.214375	0.223125	0.200625	0.201875	0.20875	0.2075	0.215625	0.215625	0.20625	0.205	0.213125	0.21	0.21375	0.205625	0.1925	0.19875	0.210625	0.21625	0.201875	0.21375	0.20875	0.211875	0.224375	0.2275	0.21875	0.216875	0.2175	0.218125	0.225
	0.205625	0.215625	0.205625	0.204375	0.200625	0.219375	0.196875	0.214375	0.2175	0.21375	0.200625	0.209375	0.205	0.193125	0.20625	0.210625	0.229375	0.211875	0.218125	0.213125	0.219375	0.235	0.225	0.2	0.215	0.20625	0.213125	0.2175	0.21	0.226875	0.21875	0.219375	0.2025	0.20375	0.21	0.22	0.219375	0.215625	0.2175	0.2025	0.215	0.216875	0.23	0.2175	0.248125	0.21625	0.224375	0.215	0.225625
	0.211875	0.21375	0.19875	0.1925	0.19625	0.211875	0.188125	0.20125	0.220625	0.21375	0.19625	0.205625	0.205625	0.214375	0.203125	0.1925	0.203125	0.199375	0.22125	0.21625	0.21125	0.22	0.2225	0.21625	0.210625	0.21875	0.221875	0.205625	0.21375	0.22	0.201875	0.20875	0.2075	0.20125	0.218125	0.208125	0.198125	0.203125	0.205625	0.206875	0.21875	0.2325	0.218125	0.225	0.216875	0.210625	0.206875	0.216875	0.218125
	0.195	0.20875	0.199375	0.213125	0.2175	0.216875	0.195	0.200625	0.196875	0.19	0.189375	0.200625	0.21625	0.206875	0.21125	0.193125	0.190625	0.20625	0.19875	0.219375	0.218125	0.213125	0.19625	0.203125	0.215625	0.2125	0.20375	0.20625	0.2075	0.20375	0.2075	0.203125	0.209375	0.204375	0.218125	0.219375	0.211875	0.22	0.1975	0.174375	0.194375	0.20875	0.193125	0.19625	0.204375	0.2025	0.21375	0.22	0.21625
	0.22875	0.203125	0.21	0.214375	0.2075	0.19125	0.208125	0.2	0.200625	0.20375	0.210625	0.21875	0.22	0.201875	0.20875	0.204375	0.201875	0.210625	0.1975	0.21125	0.213125	0.205625	0.20125	0.21375	0.205625	0.2075	0.201875	0.200625	0.21	0.200625	0.194375	0.19125	0.211875	0.20375	0.2075	0.21625	0.20875	0.22125	0.22	0.218125	0.225	0.22375	0.219375	0.2125	0.2025	0.18875	0.1875	0.193125	0.18875
	0.228125	0.210625	0.1975	0.2125	0.205625	0.195625	0.209375	0.196875	0.1975	0.2	0.22375	0.211875	0.22375	0.228125	0.214375	0.22125	0.213125	0.23	0.23	0.23125	0.221875	0.236875	0.223125	0.22875	0.215	0.220625	0.226875	0.20625	0.213125	0.196875	0.196875	0.195625	0.2125	0.216875	0.2175	0.210625	0.20625	0.206875	0.21375	0.24125	0.24125	0.23625	0.23	0.22625	0.213125	0.2175	0.229375	0.22125	0.229375
	0.2225	0.220625	0.201875	0.220625	0.205625	0.203125	0.211875	0.201875	0.214375	0.2075	0.2275	0.226875	0.236875	0.224375	0.226875	0.233125	0.2225	0.228125	0.229375	0.236875	0.235625	0.223125	0.21375	0.209375	0.214375	0.219375	0.23125	0.2125	0.21125	0.211875	0.20125	0.1925	0.205	0.195625	0.19375	0.208125	0.225625	0.2275	0.228125	0.235625	0.231875	0.228125	0.22875	0.23375	0.23125	0.218125	0.234375	0.23625	0.2225
	0.22375	0.21375	0.2	0.19375	0.21125	0.20625	0.200625	0.195625	0.226875	0.215	0.218125	0.21625	0.22	0.229375	0.223125	0.23125	0.215	0.22125	0.20875	0.226875	0.224375	0.2375	0.218125	0.235	0.228125	0.206875	0.20625	0.19	0.18625	0.208125	0.19375	0.215	0.205625	0.198125	0.204375	0.20625	0.213125	0.2275	0.215	0.228125	0.23875	0.243125	0.24	0.24125	0.22375	0.209375	0.2175	0.201875	0.2075
	0.211875	0.2025	0.205	0.2225	0.21625	0.21	0.2025	0.225	0.22875	0.213125	0.21	0.218125	0.19125	0.2325	0.240625	0.230625	0.223125	0.22125	0.2125	0.21375	0.2375	0.23375	0.205625	0.205625	0.205625	0.220625	0.225	0.208125	0.19625	0.20875	0.18875	0.198125	0.200625	0.2075	0.220625	0.23	0.2125	0.198125	0.22	0.21875	0.209375	0.223125	0.23625	0.22625	0.223125	0.21375	0.215	0.20625	0.20375
	0.211875	0.229375	0.233125	0.2275	0.213125	0.213125	0.22125	0.22375	0.22125	0.21875	0.214375	0.220625	0.219375	0.239375	0.229375	0.2325	0.21875	0.22	0.233125	0.233125	0.230625	0.2425	0.21625	0.214375	0.2	0.199375	0.216875	0.22	0.205625	0.2225	0.1975	0.181875	0.22625	0.210625	0.20875	0.210625	0.21625	0.234375	0.225625	0.241875	0.254375	0.24	0.23125	0.2425	0.235	0.23375	0.221875	0.2075	0.21625
	0.208125	0.203125	0.210625	0.208125	0.203125	0.210625	0.213125	0.214375	0.226875	0.223125	0.208125	0.2175	0.213125	0.235625	0.21875	0.211875	0.22625	0.21875	0.220625	0.220625	0.218125	0.233125	0.229375	0.210625	0.209375	0.20125	0.215625	0.2125	0.205625	0.208125	0.22875	0.21625	0.23	0.2	0.193125	0.205	0.238125	0.23625	0.21375	0.235625	0.25	0.25125	0.24375	0.235	0.21625	0.219375	0.218125	0.225	0.2175
	0.2	0.2025	0.203125	0.206875	0.220625	0.19875	0.2	0.206875	0.2175	0.2	0.2175	0.22	0.21375	0.2375	0.219375	0.19375	0.20125	0.21	0.22	0.224375	0.216875	0.233125	0.21625	0.210625	0.22625	0.226875	0.220625	0.22125	0.209375	0.230625	0.22625	0.2325	0.235625	0.21625	0.1925	0.22125	0.221875	0.228125	0.22625	0.23875	0.24875	0.241875	0.221875	0.21125	0.211875	0.209375	0.22	0.22	0.203125
	0.198125	0.224375	0.2075	0.215625	0.23625	0.214375	0.21375	0.216875	0.231875	0.228125	0.22	0.221875	0.235	0.2375	0.226875	0.21125	0.2125	0.234375	0.233125	0.224375	0.226875	0.235	0.226875	0.219375	0.255625	0.22	0.250625	0.24625	0.211875	0.22375	0.2325	0.223125	0.22375	0.215625	0.211875	0.205625	0.215	0.229375	0.2175	0.226875	0.24	0.239375	0.230625	0.21375	0.200625	0.206875	0.20625	0.1975	0.1825
	0.204375	0.2125	0.240625	0.23	0.23125	0.240625	0.221875	0.2325	0.230625	0.234375	0.243125	0.219375	0.206875	0.22375	0.22625	0.220625	0.220625	0.240625	0.230625	0.208125	0.234375	0.224375	0.22	0.2	0.19375	0.20125	0.209375	0.216875	0.230625	0.203125	0.204375	0.209375	0.21875	0.203125	0.214375	0.21125	0.225	0.21875	0.23125	0.22125	0.229375	0.235	0.2525	0.238125	0.224375	0.22	0.2225	0.21875	0.21375
	0.221875	0.225	0.23125	0.221875	0.214375	0.22625	0.2125	0.210625	0.220625	0.245625	0.23875	0.2275	0.204375	0.235625	0.223125	0.208125	0.2275	0.2225	0.199375	0.229375	0.251875	0.22875	0.2075	0.195625	0.20125	0.1975	0.189375	0.20625	0.218125	0.208125	0.218125	0.208125	0.21625	0.206875	0.204375	0.219375	0.231875	0.226875	0.21625	0.215	0.254375	0.230625	0.230625	0.21125	0.22	0.2225	0.20625	0.20875	0.18625
	0.22875	0.22375	0.231875	0.22125	0.199375	0.189375	0.205	0.235	0.219375	0.205	0.205	0.21625	0.22875	0.218125	0.235625	0.22625	0.228125	0.224375	0.22125	0.223125	0.24875	0.23	0.2175	0.23625	0.206875	0.184375	0.205	0.22125	0.22875	0.18375	0.21	0.22375	0.216875	0.19875	0.205625	0.19625	0.21875	0.22	0.21375	0.22875	0.255	0.239375	0.21625	0.224375	0.23125	0.2125	0.198125	0.205	0.199375
	0.219375	0.21	0.229375	0.220625	0.215625	0.2075	0.20625	0.22625	0.224375	0.219375	0.24125	0.225	0.236875	0.244375	0.229375	0.22375	0.22125	0.216875	0.221875	0.22375	0.221875	0.231875	0.22625	0.224375	0.21875	0.204375	0.2075	0.2175	0.22	0.203125	0.2075	0.224375	0.2225	0.22625	0.205625	0.193125	0.22125	0.219375	0.215	0.235	0.23	0.210625	0.1975	0.2175	0.2375	0.22125	0.205625	0.214375	0.21375
	0.208125	0.23	0.225	0.223125	0.219375	0.209375	0.211875	0.2225	0.221875	0.20875	0.229375	0.25125	0.233125	0.229375	0.218125	0.221875	0.21	0.21625	0.22625	0.23875	0.224375	0.24125	0.203125	0.19875	0.220625	0.210625	0.213125	0.22	0.221875	0.215625	0.224375	0.239375	0.2275	0.2275	0.2125	0.216875	0.221875	0.21875	0.233125	0.234375	0.24	0.215	0.20125	0.21375	0.21875	0.239375	0.21	0.234375	0.225
	0.228125	0.221875	0.203125	0.209375	0.203125	0.1975	0.214375	0.215	0.21125	0.21	0.2175	0.22625	0.22875	0.225	0.209375	0.195625	0.21125	0.220625	0.220625	0.226875	0.221875	0.2375	0.21625	0.2125	0.216875	0.2125	0.2175	0.229375	0.225	0.205625	0.21625	0.20375	0.2075	0.2125	0.21125	0.20125	0.231875	0.235	0.22125	0.220625	0.225	0.23625	0.23875	0.22875	0.2275	0.224375	0.2125	0.20125	0.210625
	0.21875	0.220625	0.213125	0.204375	0.208125	0.195625	0.218125	0.22	0.205	0.21625	0.234375	0.224375	0.22625	0.218125	0.233125	0.2225	0.2225	0.229375	0.226875	0.225625	0.22625	0.221875	0.235625	0.23625	0.2175	0.209375	0.21125	0.235625	0.210625	0.226875	0.23	0.224375	0.220625	0.219375	0.208125	0.220625	0.22375	0.22	0.203125	0.21	0.250625	0.23625	0.243125	0.231875	0.23125	0.233125	0.2175	0.204375	0.209375
	0.223125	0.22125	0.209375	0.2075	0.203125	0.195	0.2025	0.216875	0.22625	0.2375	0.21625	0.2075	0.218125	0.21625	0.221875	0.2025	0.22125	0.226875	0.21375	0.22375	0.221875	0.214375	0.19875	0.215	0.220625	0.218125	0.215625	0.2175	0.205	0.22125	0.2125	0.205	0.215625	0.22625	0.198125	0.20375	0.22625	0.210625	0.220625	0.226875	0.238125	0.225625	0.2325	0.226875	0.213125	0.223125	0.224375	0.199375	0.205625
	0.22625	0.21	0.198125	0.218125	0.224375	0.1975	0.219375	0.22625	0.22625	0.21875	0.2225	0.214375	0.223125	0.219375	0.2275	0.213125	0.230625	0.241875	0.23	0.2175	0.233125	0.231875	0.220625	0.213125	0.234375	0.218125	0.206875	0.209375	0.209375	0.209375	0.229375	0.21375	0.208125	0.205625	0.214375	0.21125	0.230625	0.23625	0.231875	0.235	0.22375	0.23375	0.221875	0.22	0.215	0.22625	0.231875	0.203125	0.213125
	0.22375	0.221875	0.2225	0.220625	0.226875	0.1975	0.201875	0.223125	0.2325	0.22125	0.218125	0.208125	0.20625	0.234375	0.2225	0.213125	0.225	0.241875	0.2525	0.220625	0.22625	0.234375	0.225	0.22	0.2125	0.22125	0.214375	0.216875	0.19625	0.213125	0.22125	0.23125	0.2225	0.22875	0.228125	0.226875	0.219375	0.225625	0.215625	0.245625	0.240625	0.24	0.23	0.22875	0.225	0.233125	0.225625	0.22125	0.226875
	0.205	0.225625	0.230625	0.215625	0.215625	0.210625	0.216875	0.229375	0.238125	0.231875	0.2075	0.2125	0.226875	0.235625	0.21875	0.22375	0.228125	0.241875	0.234375	0.204375	0.20125	0.245	0.245	0.211875	0.204375	0.211875	0.21	0.205625	0.21	0.191875	0.215	0.211875	0.195625	0.195625	0.184375	0.19875	0.22875	0.240625	0.22125	0.239375	0.235	0.243125	0.229375	0.226875	0.23375	0.22125	0.235	0.216875	0.218125
	0.196875	0.211875	0.214375	0.18375	0.206875	0.200625	0.195625	0.224375	0.21	0.23125	0.21375	0.23375	0.23875	0.22125	0.22	0.203125	0.214375	0.22	0.210625	0.21625	0.22125	0.243125	0.2175	0.209375	0.224375	0.2175	0.225	0.235625	0.2225	0.223125	0.219375	0.2225	0.226875	0.223125	0.195625	0.216875	0.22375	0.23125	0.224375	0.21375	0.21125	0.20375	0.2	0.19875	0.20125	0.203125	0.2	0.214375	0.20625
	0.230625	0.22625	0.218125	0.1975	0.204375	0.205625	0.203125	0.205	0.220625	0.214375	0.22625	0.21	0.224375	0.22125	0.229375	0.220625	0.211875	0.221875	0.224375	0.22625	0.21875	0.230625	0.214375	0.205625	0.221875	0.214375	0.226875	0.25	0.22125	0.225625	0.221875	0.229375	0.228125	0.205	0.22125	0.21625	0.218125	0.224375	0.218125	0.21	0.22125	0.22125	0.214375	0.205625	0.206875	0.210625	0.196875	0.211875	0.205
	0.215	0.21125	0.20625	0.19375	0.198125	0.191875	0.195625	0.19625	0.191875	0.21125	0.2225	0.231875	0.2175	0.203125	0.215625	0.2175	0.214375	0.21875	0.221875	0.21875	0.205625	0.229375	0.23	0.226875	0.215	0.211875	0.22375	0.220625	0.209375	0.218125	0.220625	0.218125	0.203125	0.20125	0.204375	0.229375	0.22875	0.22	0.229375	0.22	0.22375	0.209375	0.215	0.204375	0.193125	0.19125	0.196875	0.21375	0.205
	0.208125	0.204375	0.20875	0.1875	0.185625	0.1925	0.208125	0.22	0.2275	0.1975	0.20375	0.215625	0.216875	0.22875	0.209375	0.1975	0.21125	0.201875	0.2225	0.23125	0.215	0.229375	0.231875	0.221875	0.2275	0.230625	0.20625	0.204375	0.216875	0.228125	0.200625	0.209375	0.213125	0.19625	0.205	0.2075	0.208125	0.199375	0.199375	0.204375	0.21125	0.214375	0.226875	0.211875	0.195625	0.1975	0.21625	0.21	0.19125
	0.180625	0.2125	0.21125	0.2075	0.18625	0.191875	0.193125	0.20875	0.221875	0.189375	0.185	0.21125	0.2275	0.2275	0.205625	0.208125	0.21125	0.199375	0.215625	0.22375	0.231875	0.23	0.22375	0.211875	0.20875	0.204375	0.22125	0.20625	0.200625	0.21625	0.21875	0.2125	0.193125	0.18625	0.209375	0.221875	0.216875	0.229375	0.231875	0.20375	0.186875	0.1875	0.2025	0.215625	0.2075	0.219375	0.225625	0.21875	0.19625
	0.200625	0.22125	0.23	0.18875	0.1925	0.1775	0.193125	0.183125	0.215625	0.19375	0.191875	0.208125	0.21125	0.20875	0.205	0.209375	0.215	0.211875	0.209375	0.211875	0.224375	0.226875	0.22	0.21125	0.208125	0.1975	0.210625	0.204375	0.220625	0.224375	0.209375	0.228125	0.214375	0.19875	0.220625	0.220625	0.224375	0.210625	0.246875	0.215	0.208125	0.20875	0.214375	0.210625	0.218125	0.226875	0.223125	0.211875	0.194375
	0.19375	0.203125	0.213125	0.216875	0.21	0.210625	0.2	0.219375	0.223125	0.221875	0.21875	0.234375	0.216875	0.238125	0.2225	0.188125	0.22	0.20875	0.195	0.220625	0.238125	0.221875	0.2125	0.21375	0.215	0.213125	0.185625	0.20125	0.21625	0.2225	0.22	0.225	0.218125	0.216875	0.2225	0.24	0.2225	0.23125	0.2175	0.209375	0.200625	0.1975	0.204375	0.200625	0.21625	0.216875	0.225625	0.218125	0.2175
	0.19875	0.203125	0.2225	0.2425	0.21	0.193125	0.22	0.22375	0.228125	0.21	0.231875	0.230625	0.2225	0.224375	0.218125	0.213125	0.19625	0.21	0.21625	0.225	0.23125	0.2325	0.249375	0.22	0.20875	0.218125	0.20375	0.235	0.21875	0.224375	0.23	0.23875	0.22375	0.2025	0.206875	0.21625	0.224375	0.2475	0.2275	0.20125	0.190625	0.208125	0.2025	0.215	0.203125	0.21375	0.21125	0.214375	0.215
	0.21	0.2075	0.226875	0.226875	0.22625	0.2225	0.226875	0.216875	0.22375	0.20375	0.21	0.230625	0.243125	0.243125	0.2325	0.211875	0.234375	0.226875	0.2175	0.21875	0.20875	0.241875	0.23	0.234375	0.213125	0.20875	0.21375	0.234375	0.226875	0.218125	0.216875	0.206875	0.1975	0.215	0.23625	0.211875	0.235625	0.25875	0.24875	0.254375	0.24625	0.243125	0.235625	0.229375	0.220625	0.243125	0.221875	0.218125	0.21
	0.21	0.20875	0.215	0.216875	0.23875	0.235625	0.2175	0.224375	0.213125	0.22875	0.19875	0.220625	0.22625	0.233125	0.23125	0.2225	0.235	0.22	0.23	0.21625	0.2275	0.226875	0.234375	0.233125	0.215	0.221875	0.216875	0.23125	0.209375	0.2275	0.22375	0.22	0.216875	0.215625	0.2175	0.219375	0.229375	0.26125	0.284375	0.321875	0.315625	0.286875	0.27	0.25375	0.238125	0.235625	0.235	0.225625	0.22125
	0.225625	0.20375	0.2175	0.229375	0.235	0.220625	0.236875	0.2325	0.235625	0.218125	0.206875	0.228125	0.226875	0.230625	0.234375	0.224375	0.224375	0.235	0.205625	0.215	0.233125	0.234375	0.2125	0.22	0.216875	0.22625	0.223125	0.211875	0.221875	0.22375	0.216875	0.22875	0.231875	0.216875	0.185625	0.219375	0.22	0.25	0.295	0.37125	0.399375	0.365625	0.34375	0.340625	0.30625	0.295625	0.2825	0.244375	0.224375
	0.215625	0.230625	0.21875	0.22	0.22375	0.206875	0.21125	0.22875	0.2325	0.215	0.214375	0.2175	0.23625	0.23875	0.231875	0.23125	0.24625	0.23875	0.21625	0.238125	0.243125	0.226875	0.220625	0.216875	0.215	0.22	0.215625	0.2175	0.2175	0.19875	0.199375	0.22125	0.211875	0.206875	0.195	0.208125	0.219375	0.25	0.27	0.333125	0.42625	0.39875	0.378125	0.36875	0.32875	0.316875	0.293125	0.25375	0.239375
	0.21625	0.21	0.2075	0.22875	0.231875	0.21375	0.226875	0.235625	0.225	0.239375	0.225625	0.220625	0.228125	0.228125	0.2225	0.2425	0.24125	0.225625	0.21125	0.216875	0.2275	0.215	0.210625	0.21625	0.216875	0.21375	0.214375	0.24375	0.220625	0.19625	0.1925	0.1875	0.19	0.19625	0.184375	0.184375	0.2	0.230625	0.26625	0.319375	0.391875	0.424375	0.423125	0.39125	0.331875	0.32	0.291875	0.253125	0.244375
	0.22375	0.215625	0.223125	0.228125	0.19375	0.209375	0.224375	0.23125	0.22	0.224375	0.21	0.205	0.22125	0.23125	0.2375	0.233125	0.23	0.233125	0.209375	0.193125	0.215	0.21625	0.213125	0.220625	0.205625	0.213125	0.2125	0.2075	0.20625	0.206875	0.204375	0.19	0.201875	0.199375	0.200625	0.20375	0.2	0.205625	0.24625	0.29125	0.36125	0.420625	0.426875	0.428125	0.38	0.346875	0.32	0.29	0.271875
	0.226875	0.221875	0.2325	0.245	0.21875	0.1975	0.211875	0.205	0.21875	0.2275	0.2325	0.211875	0.241875	0.244375	0.248125	0.22625	0.229375	0.223125	0.200625	0.205625	0.214375	0.225	0.21375	0.211875	0.2075	0.21375	0.218125	0.2025	0.21	0.20875	0.198125	0.19625	0.2025	0.203125	0.200625	0.20125	0.19125	0.204375	0.22375	0.279375	0.346875	0.408125	0.44375	0.451875	0.415	0.39875	0.365625	0.325625	0.275
	0.224375	0.22625	0.239375	0.239375	0.22375	0.211875	0.22375	0.22125	0.223125	0.228125	0.21	0.204375	0.2225	0.244375	0.254375	0.23	0.223125	0.215625	0.22625	0.231875	0.22625	0.210625	0.20125	0.19625	0.2075	0.2125	0.211875	0.210625	0.211875	0.195625	0.18875	0.20625	0.19125	0.201875	0.210625	0.206875	0.205	0.21875	0.244375	0.281875	0.344375	0.401875	0.415625	0.431875	0.4225	0.4325	0.36375	0.32875	0.29125
	0.244375	0.225625	0.2275	0.239375	0.211875	0.215625	0.224375	0.216875	0.2275	0.223125	0.205	0.200625	0.204375	0.22125	0.235625	0.219375	0.215625	0.204375	0.220625	0.2175	0.22375	0.229375	0.194375	0.193125	0.215625	0.2225	0.21	0.198125	0.20625	0.2025	0.21125	0.201875	0.195625	0.19875	0.218125	0.2125	0.199375	0.210625	0.23875	0.2875	0.31875	0.374375	0.386875	0.378125	0.411875	0.431875	0.415625	0.38125	0.33125
	0.22125	0.2275	0.208125	0.224375	0.203125	0.21125	0.2	0.2025	0.209375	0.22	0.201875	0.18875	0.208125	0.230625	0.22125	0.223125	0.216875	0.225625	0.19375	0.215	0.230625	0.233125	0.21	0.21125	0.21375	0.195625	0.1975	0.1875	0.2275	0.205625	0.218125	0.19625	0.183125	0.201875	0.216875	0.21875	0.21125	0.238125	0.2275	0.2675	0.333125	0.35375	0.365625	0.391875	0.374375	0.4075	0.396875	0.35875	0.331875
	0.22125	0.20875	0.226875	0.216875	0.210625	0.21875	0.235625	0.211875	0.2175	0.219375	0.18375	0.1925	0.221875	0.229375	0.235625	0.229375	0.218125	0.20625	0.21875	0.22625	0.228125	0.2225	0.21125	0.208125	0.195	0.211875	0.198125	0.1925	0.203125	0.210625	0.21375	0.193125	0.1975	0.206875	0.21	0.208125	0.21375	0.21375	0.2175	0.268125	0.325625	0.35125	0.355625	0.36125	0.37875	0.389375	0.394375	0.349375	0.31625
	0.246875	0.226875	0.225625	0.234375	0.21625	0.209375	0.2275	0.22	0.23	0.230625	0.1975	0.2075	0.23625	0.233125	0.218125	0.225625	0.213125	0.185625	0.19625	0.2075	0.22125	0.210625	0.208125	0.201875	0.206875	0.2025	0.211875	0.189375	0.186875	0.213125	0.21625	0.195625	0.185	0.208125	0.1925	0.2075	0.229375	0.231875	0.22375	0.266875	0.295	0.333125	0.348125	0.366875	0.37125	0.370625	0.383125	0.363125	0.344375
	0.231875	0.240625	0.2325	0.24125	0.20625	0.2175	0.2175	0.2125	0.22	0.213125	0.2125	0.206875	0.208125	0.205625	0.218125	0.20875	0.22125	0.21375	0.208125	0.2325	0.21125	0.201875	0.206875	0.209375	0.20125	0.205	0.19375	0.206875	0.198125	0.20375	0.198125	0.1975	0.208125	0.20375	0.215625	0.18125	0.208125	0.233125	0.235	0.263125	0.285625	0.323125	0.343125	0.33625	0.34	0.340625	0.34625	0.340625	0.32875
	0.228125	0.223125	0.2075	0.2075	0.188125	0.205625	0.203125	0.189375	0.19625	0.216875	0.198125	0.190625	0.21375	0.203125	0.206875	0.225	0.233125	0.23375	0.214375	0.214375	0.223125	0.221875	0.214375	0.21375	0.198125	0.219375	0.215	0.206875	0.214375	0.19625	0.204375	0.2075	0.201875	0.215625	0.205625	0.188125	0.200625	0.2125	0.244375	0.27625	0.315	0.3275	0.326875	0.31875	0.32375	0.343125	0.334375	0.330625	0.324375
	0.220625	0.205	0.208125	0.198125	0.196875	0.2125	0.2175	0.2125	0.203125	0.21875	0.1975	0.19	0.215	0.215625	0.22	0.23875	0.21625	0.22125	0.191875	0.20625	0.215625	0.219375	0.205	0.19875	0.22	0.208125	0.205	0.21125	0.215	0.20375	0.188125	0.195625	0.20875	0.19625	0.22	0.20625	0.205625	0.238125	0.2275	0.263125	0.305	0.331875	0.3225	0.329375	0.32375	0.335625	0.326875	0.31375	0.294375
	0.199375	0.19875	0.23	0.208125	0.2075	0.198125	0.20875	0.190625	0.20875	0.201875	0.211875	0.2075	0.2175	0.21625	0.216875	0.224375	0.2225	0.21375	0.1975	0.208125	0.211875	0.21875	0.21875	0.22375	0.19	0.193125	0.206875	0.198125	0.21375	0.20375	0.210625	0.188125	0.18625	0.203125	0.2025	0.19	0.17875	0.21875	0.2425	0.280625	0.32	0.305625	0.29	0.31	0.321875	0.32625	0.353125	0.30375	0.30125
	0.216875	0.214375	0.220625	0.213125	0.203125	0.2	0.201875	0.21625	0.21375	0.18875	0.2025	0.20125	0.216875	0.2325	0.231875	0.225	0.2375	0.20125	0.2075	0.225625	0.224375	0.211875	0.22	0.21875	0.20875	0.205	0.2	0.21	0.22	0.21	0.20875	0.2025	0.1825	0.180625	0.20625	0.188125	0.19875	0.21375	0.255	0.286875	0.32375	0.32875	0.311875	0.316875	0.32375	0.331875	0.32875	0.30875	0.28875
	0.215625	0.219375	0.224375	0.221875	0.193125	0.2025	0.216875	0.22125	0.21625	0.2	0.20875	0.205625	0.208125	0.2225	0.220625	0.22	0.231875	0.23125	0.205	0.208125	0.203125	0.218125	0.21125	0.2	0.20125	0.2075	0.19875	0.215	0.21375	0.188125	0.211875	0.198125	0.194375	0.19125	0.194375	0.211875	0.21375	0.23	0.245	0.288125	0.3325	0.325625	0.3325	0.349375	0.34	0.328125	0.338125	0.305625	0.293125
	0.206875	0.219375	0.220625	0.201875	0.200625	0.2025	0.206875	0.206875	0.199375	0.211875	0.22625	0.209375	0.22	0.220625	0.215625	0.210625	0.228125	0.223125	0.20375	0.223125	0.223125	0.20875	0.18375	0.181875	0.199375	0.209375	0.208125	0.191875	0.1925	0.203125	0.178125	0.175625	0.180625	0.181875	0.210625	0.195	0.20625	0.23125	0.235	0.251875	0.321875	0.32375	0.323125	0.34125	0.3275	0.32875	0.330625	0.32375	0.298125
	0.216875	0.22	0.221875	0.22375	0.2025	0.2075	0.20375	0.2075	0.218125	0.19125	0.225625	0.22375	0.213125	0.21875	0.21875	0.23375	0.245	0.2375	0.219375	0.219375	0.221875	0.21625	0.185	0.194375	0.22375	0.234375	0.22	0.19375	0.185	0.19375	0.188125	0.208125	0.215	0.201875	0.19	0.195	0.20125	0.21625	0.225	0.265625	0.311875	0.31625	0.324375	0.326875	0.335	0.34	0.338125	0.31	0.301875
	0.214375	0.21875	0.22375	0.21125	0.211875	0.206875	0.210625	0.211875	0.19875	0.2225	0.228125	0.2225	0.24125	0.223125	0.2175	0.239375	0.228125	0.22	0.22375	0.22	0.230625	0.231875	0.206875	0.211875	0.22375	0.23	0.225	0.22375	0.2175	0.20125	0.2025	0.211875	0.193125	0.18125	0.19125	0.19	0.209375	0.235	0.24	0.265625	0.30875	0.30125	0.311875	0.3175	0.33625	0.340625	0.326875	0.315625	0.28125
	0.205	0.19125	0.203125	0.18875	0.1825	0.20625	0.203125	0.191875	0.204375	0.21875	0.229375	0.228125	0.231875	0.23625	0.221875	0.229375	0.226875	0.2175	0.221875	0.239375	0.244375	0.24125	0.21625	0.199375	0.209375	0.2175	0.225625	0.22125	0.226875	0.19875	0.20125	0.20875	0.208125	0.196875	0.18875	0.199375	0.204375	0.213125	0.22125	0.245625	0.275625	0.27125	0.280625	0.281875	0.28625	0.294375	0.2975	0.288125	0.259375
	0.213125	0.215	0.228125	0.215	0.19	0.21125	0.200625	0.194375	0.214375	0.2175	0.22375	0.209375	0.22125	0.22	0.223125	0.21625	0.210625	0.199375	0.198125	0.203125	0.225	0.211875	0.2175	0.206875	0.19875	0.221875	0.246875	0.238125	0.226875	0.208125	0.19625	0.2025	0.20875	0.191875	0.19375	0.194375	0.185	0.19375	0.21125	0.211875	0.235625	0.24125	0.26625	0.261875	0.2625	0.266875	0.2725	0.265625	0.265
	0.215625	0.213125	0.2075	0.211875	0.200625	0.184375	0.204375	0.203125	0.2025	0.20875	0.19625	0.185625	0.19625	0.209375	0.209375	0.221875	0.2025	0.205625	0.199375	0.205625	0.20875	0.228125	0.2175	0.209375	0.20875	0.22625	0.218125	0.22375	0.221875	0.21625	0.226875	0.2025	0.19375	0.20125	0.17875	0.1925	0.19625	0.1825	0.195625	0.1975	0.20625	0.21125	0.23125	0.235625	0.235	0.23125	0.26125	0.24125	0.23375
	0.215	0.213125	0.205625	0.1875	0.195	0.1975	0.21875	0.1925	0.201875	0.203125	0.190625	0.17875	0.184375	0.2075	0.194375	0.21125	0.198125	0.190625	0.2075	0.19625	0.206875	0.21	0.2125	0.215	0.205625	0.198125	0.211875	0.219375	0.221875	0.205	0.195	0.206875	0.208125	0.21625	0.215625	0.200625	0.19875	0.183125	0.191875	0.181875	0.191875	0.199375	0.2025	0.20125	0.1925	0.228125	0.22875	0.2225	0.21875
	0.203125	0.203125	0.190625	0.19875	0.193125	0.1875	0.196875	0.200625	0.2025	0.216875	0.219375	0.213125	0.2125	0.218125	0.19125	0.19625	0.191875	0.198125	0.214375	0.218125	0.203125	0.19875	0.203125	0.2075	0.209375	0.19625	0.191875	0.195625	0.221875	0.21	0.2125	0.21625	0.20625	0.20625	0.195	0.21375	0.189375	0.18375	0.204375	0.18125	0.17625	0.185625	0.19875	0.196875	0.205625	0.229375	0.225	0.226875	0.225
	0.2075	0.198125	0.19375	0.205	0.2025	0.21	0.200625	0.19625	0.214375	0.22375	0.210625	0.194375	0.214375	0.223125	0.211875	0.201875	0.189375	0.201875	0.21375	0.203125	0.201875	0.203125	0.195	0.203125	0.213125	0.205625	0.20125	0.20125	0.199375	0.20375	0.205625	0.20375	0.216875	0.203125	0.20875	0.205	0.196875	0.205	0.201875	0.19	0.191875	0.190625	0.185625	0.203125	0.204375	0.22125	0.218125	0.233125	0.2375
	0.19375	0.198125	0.21	0.193125	0.19	0.191875	0.194375	0.18125	0.18125	0.20625	0.205625	0.208125	0.2075	0.219375	0.211875	0.19375	0.194375	0.195625	0.20625	0.21875	0.208125	0.190625	0.2075	0.20375	0.21375	0.209375	0.20875	0.199375	0.206875	0.198125	0.189375	0.191875	0.188125	0.200625	0.213125	0.2125	0.186875	0.205	0.21375	0.201875	0.19125	0.188125	0.18375	0.179375	0.19375	0.188125	0.199375	0.204375	0.21625
	0.194375	0.201875	0.205625	0.210625	0.20375	0.188125	0.181875	0.1875	0.190625	0.213125	0.2075	0.21125	0.201875	0.2075	0.210625	0.216875	0.198125	0.188125	0.215	0.211875	0.205625	0.193125	0.189375	0.191875	0.2175	0.209375	0.200625	0.195	0.195	0.18875	0.200625	0.20375	0.2175	0.21	0.195625	0.199375	0.1925	0.19625	0.205	0.204375	0.213125	0.19875	0.2025	0.21375	0.204375	0.206875	0.218125	0.208125	0.211875
	0.225	0.225	0.200625	0.190625	0.20125	0.195625	0.19	0.184375	0.20375	0.215625	0.193125	0.1925	0.215625	0.21375	0.218125	0.208125	0.1875	0.186875	0.226875	0.208125	0.211875	0.20125	0.2025	0.2225	0.209375	0.215	0.205	0.2025	0.205625	0.21375	0.21625	0.2125	0.213125	0.208125	0.19625	0.191875	0.196875	0.208125	0.216875	0.203125	0.2175	0.213125	0.18875	0.20125	0.20875	0.19625	0.1975	0.214375	0.203125
	0.214375	0.215	0.20875	0.2225	0.215	0.194375	0.193125	0.210625	0.220625	0.218125	0.208125	0.203125	0.2125	0.215625	0.205625	0.2175	0.20625	0.223125	0.213125	0.1925	0.191875	0.2	0.20875	0.203125	0.214375	0.194375	0.20125	0.196875	0.2	0.205	0.196875	0.19625	0.19875	0.220625	0.204375	0.201875	0.215625	0.22625	0.19625	0.21375	0.220625	0.199375	0.209375	0.21375	0.2075	0.200625	0.189375	0.190625	0.196875
	0.20375	0.205	0.211875	0.2175	0.210625	0.19375	0.205625	0.20875	0.21375	0.211875	0.21	0.19625	0.20625	0.211875	0.19625	0.200625	0.191875	0.21	0.203125	0.195	0.195	0.20875	0.218125	0.19875	0.1975	0.20375	0.2075	0.1975	0.20375	0.20875	0.19625	0.185625	0.181875	0.19875	0.20375	0.194375	0.2075	0.21375	0.194375	0.2175	0.21625	0.205	0.208125	0.21625	0.206875	0.19875	0.199375	0.18375	0.186875
	0.209375	0.205	0.198125	0.200625	0.1975	0.191875	0.198125	0.20375	0.2025	0.20375	0.204375	0.196875	0.195625	0.193125	0.175	0.18	0.19	0.18875	0.2	0.205	0.205625	0.194375	0.189375	0.19125	0.20375	0.214375	0.20625	0.2025	0.211875	0.20625	0.1975	0.189375	0.2	0.20125	0.218125	0.208125	0.19125	0.195625	0.19	0.201875	0.214375	0.20625	0.203125	0.22375	0.213125	0.225625	0.210625	0.199375	0.196875
	0.209375	0.19625	0.2025	0.18625	0.191875	0.199375	0.203125	0.196875	0.181875	0.201875	0.2125	0.19625	0.196875	0.18	0.195625	0.203125	0.215625	0.19875	0.2	0.214375	0.22875	0.191875	0.199375	0.2	0.204375	0.205625	0.20625	0.19625	0.210625	0.211875	0.198125	0.209375	0.218125	0.199375	0.203125	0.209375	0.203125	0.204375	0.19	0.1975	0.195625	0.2075	0.2175	0.204375	0.19875	0.209375	0.19375	0.20375	0.196875
	0.201875	0.203125	0.20625	0.198125	0.2025	0.205	0.196875	0.2025	0.21625	0.22375	0.2175	0.2125	0.2075	0.195625	0.203125	0.21375	0.19875	0.208125	0.203125	0.20625	0.198125	0.215	0.21625	0.194375	0.20625	0.205	0.204375	0.211875	0.210625	0.214375	0.2025	0.2	0.21	0.203125	0.2075	0.2025	0.2	0.225625	0.193125	0.205	0.19	0.19875	0.203125	0.21125	0.21625	0.203125	0.2225	0.2075	0.1875
	0.204375	0.203125	0.208125	0.208125	0.196875	0.2175	0.2125	0.215625	0.215	0.21375	0.228125	0.22	0.194375	0.205625	0.206875	0.204375	0.183125	0.189375	0.215625	0.221875	0.20875	0.219375	0.199375	0.188125	0.210625	0.19625	0.21375	0.21875	0.20125	0.203125	0.1925	0.19625	0.1875	0.19875	0.211875	0.19	0.210625	0.211875	0.198125	0.2125	0.205	0.188125	0.201875	0.20875	0.2125	0.213125	0.21125	0.19875	0.198125
	0.20875	0.198125	0.204375	0.2075	0.196875	0.19125	0.1925	0.186875	0.1975	0.181875	0.200625	0.2	0.214375	0.2	0.199375	0.214375	0.194375	0.1875	0.220625	0.22	0.208125	0.234375	0.205	0.211875	0.2025	0.189375	0.2125	0.21375	0.21125	0.20875	0.2125	0.218125	0.18875	0.196875	0.1875	0.208125	0.22125	0.210625	0.194375	0.1975	0.189375	0.19	0.19	0.191875	0.2	0.2175	0.220625	0.206875	0.204375
	0.20875	0.198125	0.204375	0.18625	0.180625	0.2025	0.21	0.1725	0.2025	0.21	0.204375	0.198125	0.215	0.214375	0.20375	0.20875	0.211875	0.200625	0.2125	0.211875	0.205625	0.21625	0.2025	0.19375	0.18125	0.19625	0.20375	0.215625	0.2175	0.196875	0.201875	0.206875	0.1875	0.195	0.19125	0.201875	0.21	0.19625	0.20375	0.21125	0.205625	0.201875	0.2	0.18375	0.189375	0.20125	0.225	0.21625	0.20125
	0.1975	0.20375	0.1925	0.171875	0.198125	0.218125	0.20625	0.18875	0.205	0.214375	0.198125	0.1925	0.19625	0.195	0.198125	0.20875	0.21	0.19875	0.19625	0.184375	0.19125	0.2075	0.19625	0.198125	0.198125	0.193125	0.200625	0.2	0.183125	0.215	0.19125	0.19875	0.18875	0.1925	0.188125	0.2	0.1975	0.195	0.215	0.22125	0.21875	0.21375	0.1975	0.20625	0.20875	0.19625	0.190625	0.191875	0.205
	0.191875	0.199375	0.201875	0.213125	0.20625	0.21125	0.196875	0.18375	0.196875	0.206875	0.215625	0.2	0.198125	0.189375	0.2	0.206875	0.195	0.1975	0.2	0.193125	0.189375	0.200625	0.173125	0.1875	0.188125	0.190625	0.1975	0.203125	0.2025	0.211875	0.191875	0.213125	0.1925	0.185	0.1975	0.185625	0.19	0.196875	0.220625	0.205	0.199375	0.205625	0.213125	0.21625	0.211875	0.183125	0.1825	0.19	0.199375
[truncated: 28 more columns]

## Sheet: Fig. 7e
Figure 7e
	Representational similarity
	Among cycles 2-4 (T1 and T2 collapsed)
	Mean classification accuracy (as presented in the color-map plot)
	0.2275	0.235625	0.235625	0.238125	0.220625	0.21625	0.2275	0.2275	0.236875	0.2375	0.22875	0.225	0.201875	0.2125	0.200625	0.21375	0.213125	0.2225	0.20625	0.229375	0.2125	0.20875	0.206875	0.216875	0.205	0.21	0.21	0.214375	0.198125	0.20875	0.193125	0.2025	0.206875	0.186875	0.214375	0.21875	0.21875	0.208125	0.2075	0.20625	0.22	0.22875	0.228125	0.2225	0.213125	0.219375	0.2275	0.228125	0.218125
	0.200625	0.21625	0.25	0.253125	0.225625	0.219375	0.20875	0.21625	0.231875	0.235	0.235	0.2225	0.22	0.223125	0.2075	0.225	0.221875	0.228125	0.2225	0.2325	0.220625	0.214375	0.199375	0.2075	0.21	0.224375	0.226875	0.20625	0.206875	0.215625	0.21625	0.201875	0.203125	0.21	0.23125	0.218125	0.223125	0.195625	0.2175	0.235625	0.245	0.239375	0.24	0.215625	0.21625	0.219375	0.22125	0.215625	0.215625
	0.23375	0.215	0.23	0.2325	0.215625	0.21	0.194375	0.19125	0.213125	0.211875	0.228125	0.23375	0.245	0.231875	0.241875	0.225	0.229375	0.20125	0.20875	0.211875	0.221875	0.233125	0.20375	0.19375	0.21	0.224375	0.230625	0.22	0.2175	0.199375	0.20875	0.2125	0.20375	0.22875	0.21	0.21875	0.21625	0.228125	0.226875	0.230625	0.253125	0.23	0.22375	0.214375	0.220625	0.24625	0.233125	0.205625	0.205625
	0.2175	0.21125	0.219375	0.230625	0.230625	0.225625	0.21875	0.2275	0.24125	0.2325	0.235625	0.250625	0.243125	0.2175	0.231875	0.219375	0.221875	0.2225	0.230625	0.213125	0.21125	0.205	0.20875	0.205625	0.206875	0.2075	0.21125	0.21875	0.209375	0.22	0.191875	0.20875	0.22875	0.220625	0.2075	0.2025	0.20625	0.221875	0.213125	0.2075	0.22375	0.230625	0.224375	0.220625	0.211875	0.2325	0.22625	0.215	0.20125
	0.205625	0.235	0.220625	0.221875	0.228125	0.234375	0.2325	0.24375	0.249375	0.25	0.23125	0.221875	0.2275	0.225625	0.2275	0.223125	0.235	0.243125	0.23375	0.228125	0.23875	0.225625	0.228125	0.22375	0.215	0.216875	0.21	0.2175	0.195	0.225	0.22625	0.20875	0.2125	0.216875	0.218125	0.210625	0.199375	0.219375	0.209375	0.20875	0.2125	0.21875	0.21625	0.218125	0.21375	0.195625	0.204375	0.211875	0.218125
	0.206875	0.21125	0.214375	0.210625	0.223125	0.2325	0.2475	0.231875	0.239375	0.22625	0.23	0.224375	0.23875	0.225625	0.20875	0.211875	0.215625	0.22625	0.2425	0.22625	0.2275	0.22375	0.205625	0.228125	0.230625	0.233125	0.2025	0.190625	0.20125	0.214375	0.196875	0.2075	0.211875	0.218125	0.22125	0.205	0.214375	0.21375	0.194375	0.201875	0.21	0.23	0.21625	0.19875	0.21375	0.211875	0.2175	0.21625	0.231875
	0.218125	0.221875	0.224375	0.21625	0.234375	0.2425	0.236875	0.23625	0.245625	0.22625	0.221875	0.224375	0.225625	0.21625	0.21875	0.205625	0.210625	0.21875	0.22875	0.20125	0.203125	0.215625	0.21	0.199375	0.190625	0.18875	0.199375	0.2125	0.228125	0.203125	0.198125	0.205	0.195625	0.219375	0.215625	0.20625	0.21	0.20625	0.2175	0.235	0.231875	0.235	0.235	0.221875	0.21625	0.213125	0.226875	0.221875	0.21
	0.238125	0.230625	0.2325	0.234375	0.22875	0.224375	0.225	0.22875	0.23125	0.255	0.229375	0.22375	0.220625	0.22875	0.23375	0.225625	0.228125	0.221875	0.23	0.206875	0.21	0.244375	0.22	0.215625	0.21375	0.20125	0.22	0.213125	0.2125	0.206875	0.20625	0.218125	0.2175	0.220625	0.21	0.21875	0.2325	0.223125	0.2175	0.22625	0.215	0.225625	0.218125	0.229375	0.220625	0.20375	0.201875	0.205	0.221875
	0.221875	0.215	0.205	0.2275	0.225	0.21625	0.22125	0.2125	0.24	0.231875	0.225625	0.23125	0.229375	0.230625	0.24875	0.2475	0.22375	0.22375	0.22125	0.223125	0.23	0.23	0.229375	0.204375	0.21375	0.21375	0.213125	0.219375	0.213125	0.19625	0.204375	0.196875	0.21125	0.209375	0.233125	0.226875	0.20125	0.22	0.223125	0.206875	0.209375	0.22625	0.2275	0.239375	0.218125	0.215	0.205	0.19	0.21
	0.193125	0.201875	0.225	0.2175	0.208125	0.208125	0.22375	0.213125	0.24125	0.235625	0.228125	0.23	0.224375	0.22125	0.2325	0.233125	0.21625	0.225	0.215625	0.224375	0.2175	0.2175	0.220625	0.20875	0.21875	0.214375	0.2125	0.215625	0.22625	0.201875	0.19375	0.194375	0.21375	0.21375	0.22375	0.210625	0.215	0.211875	0.228125	0.21375	0.215	0.22625	0.24375	0.215	0.205625	0.23	0.234375	0.21	0.210625
	0.19125	0.21875	0.24375	0.230625	0.198125	0.2375	0.228125	0.221875	0.210625	0.216875	0.233125	0.234375	0.22875	0.20625	0.21875	0.2225	0.220625	0.226875	0.22375	0.22125	0.230625	0.23	0.224375	0.2175	0.22	0.216875	0.198125	0.2075	0.216875	0.221875	0.223125	0.21625	0.229375	0.225	0.206875	0.21375	0.224375	0.223125	0.20375	0.213125	0.229375	0.23625	0.214375	0.21375	0.214375	0.219375	0.214375	0.221875	0.200625
	0.194375	0.209375	0.21375	0.225625	0.216875	0.219375	0.223125	0.195	0.215625	0.238125	0.23375	0.22875	0.245	0.228125	0.228125	0.229375	0.2275	0.2375	0.215625	0.22125	0.243125	0.2175	0.21875	0.223125	0.215625	0.2225	0.214375	0.20625	0.230625	0.215625	0.21625	0.23625	0.220625	0.23	0.2125	0.219375	0.215625	0.2125	0.230625	0.235	0.22375	0.23625	0.214375	0.205	0.201875	0.201875	0.198125	0.205	0.198125
	0.22625	0.211875	0.215625	0.2275	0.22	0.235	0.228125	0.225625	0.23375	0.24375	0.254375	0.24625	0.236875	0.245	0.23375	0.2525	0.24625	0.241875	0.253125	0.229375	0.239375	0.24125	0.22625	0.213125	0.221875	0.248125	0.214375	0.230625	0.230625	0.2275	0.22125	0.21	0.22375	0.200625	0.205625	0.2125	0.205	0.2175	0.229375	0.24875	0.241875	0.229375	0.235	0.2275	0.210625	0.205	0.20875	0.208125	0.20625
	0.234375	0.20875	0.210625	0.20625	0.219375	0.229375	0.23	0.22375	0.21875	0.220625	0.23	0.23375	0.250625	0.241875	0.2475	0.241875	0.233125	0.224375	0.25625	0.226875	0.22625	0.240625	0.24	0.216875	0.2275	0.239375	0.225	0.213125	0.23125	0.2375	0.215625	0.229375	0.215	0.204375	0.2125	0.215	0.21625	0.22875	0.226875	0.235	0.24625	0.24625	0.2275	0.220625	0.214375	0.21625	0.22	0.215	0.191875
	0.22625	0.214375	0.2175	0.215	0.209375	0.2225	0.235625	0.22375	0.22875	0.2175	0.24	0.238125	0.25125	0.25375	0.26625	0.26125	0.22125	0.240625	0.2375	0.226875	0.23625	0.23375	0.228125	0.216875	0.2275	0.23375	0.235625	0.22125	0.205	0.218125	0.241875	0.218125	0.205625	0.204375	0.201875	0.211875	0.225	0.2275	0.213125	0.220625	0.233125	0.235625	0.234375	0.245	0.23875	0.220625	0.21	0.2175	0.219375
	0.225625	0.23	0.20875	0.2125	0.220625	0.238125	0.22375	0.23125	0.2175	0.235	0.24	0.218125	0.2425	0.23375	0.240625	0.23625	0.236875	0.240625	0.25	0.23875	0.224375	0.220625	0.204375	0.210625	0.22	0.22	0.224375	0.21625	0.211875	0.218125	0.235	0.215625	0.219375	0.215625	0.2175	0.215625	0.225625	0.21125	0.21	0.215	0.206875	0.224375	0.226875	0.226875	0.235625	0.219375	0.209375	0.20625	0.199375
	0.221875	0.200625	0.215	0.215	0.225	0.228125	0.22125	0.214375	0.226875	0.223125	0.219375	0.235625	0.245	0.244375	0.23625	0.2475	0.236875	0.24125	0.24125	0.239375	0.243125	0.2275	0.23	0.225	0.2125	0.22375	0.206875	0.20875	0.2025	0.225	0.220625	0.2175	0.205625	0.234375	0.22125	0.225625	0.2175	0.21	0.215625	0.21375	0.20875	0.2175	0.23	0.21625	0.21375	0.213125	0.210625	0.206875	0.220625
	0.22	0.220625	0.2175	0.22	0.211875	0.235625	0.22125	0.225	0.221875	0.239375	0.228125	0.225	0.235	0.235625	0.236875	0.245	0.228125	0.254375	0.244375	0.2475	0.255625	0.23	0.218125	0.245625	0.254375	0.23875	0.2275	0.215625	0.220625	0.21125	0.214375	0.214375	0.223125	0.21125	0.219375	0.219375	0.198125	0.205625	0.216875	0.220625	0.196875	0.195625	0.215625	0.193125	0.20875	0.216875	0.2	0.19875	0.194375
	0.2125	0.22	0.229375	0.20625	0.2275	0.23	0.23875	0.24	0.22	0.23125	0.22875	0.2375	0.235	0.236875	0.22875	0.239375	0.229375	0.23875	0.230625	0.2175	0.234375	0.22375	0.22	0.23625	0.235	0.23625	0.225625	0.22125	0.23875	0.21125	0.215	0.219375	0.199375	0.218125	0.208125	0.208125	0.2175	0.20625	0.211875	0.208125	0.225625	0.20875	0.211875	0.21	0.19125	0.213125	0.190625	0.205625	0.21
	0.195625	0.216875	0.206875	0.215	0.2075	0.20625	0.225625	0.22	0.23125	0.236875	0.225625	0.233125	0.221875	0.22625	0.23875	0.235	0.2225	0.225	0.23125	0.23875	0.258125	0.231875	0.224375	0.200625	0.203125	0.234375	0.21875	0.2225	0.230625	0.243125	0.225625	0.231875	0.24625	0.22375	0.223125	0.215	0.229375	0.213125	0.201875	0.21875	0.204375	0.215	0.221875	0.22	0.21625	0.20625	0.20875	0.205625	0.209375
	0.193125	0.22875	0.23	0.22375	0.195625	0.214375	0.221875	0.23125	0.226875	0.2425	0.24	0.25125	0.24375	0.23875	0.244375	0.235	0.226875	0.22875	0.224375	0.24875	0.25375	0.244375	0.22125	0.23125	0.224375	0.221875	0.2525	0.258125	0.215625	0.243125	0.208125	0.203125	0.215	0.21	0.209375	0.21125	0.224375	0.2275	0.225	0.2025	0.22125	0.213125	0.224375	0.219375	0.208125	0.22125	0.228125	0.219375	0.203125
	0.231875	0.21875	0.2075	0.22	0.213125	0.215	0.2075	0.215	0.225	0.2325	0.24	0.225625	0.2225	0.21875	0.2175	0.2125	0.2175	0.2175	0.23375	0.23	0.25375	0.250625	0.245625	0.24125	0.236875	0.231875	0.2425	0.236875	0.21375	0.22	0.215	0.203125	0.209375	0.223125	0.216875	0.210625	0.22625	0.219375	0.221875	0.230625	0.2125	0.206875	0.195625	0.215	0.22875	0.22125	0.211875	0.22125	0.229375
	0.220625	0.2125	0.211875	0.201875	0.19375	0.204375	0.205	0.195625	0.223125	0.224375	0.226875	0.2225	0.218125	0.223125	0.216875	0.210625	0.233125	0.239375	0.241875	0.258125	0.246875	0.2375	0.2225	0.225625	0.239375	0.221875	0.22625	0.231875	0.224375	0.229375	0.21	0.215625	0.204375	0.209375	0.210625	0.20875	0.215625	0.225625	0.231875	0.218125	0.2075	0.2125	0.215	0.219375	0.220625	0.22375	0.231875	0.221875	0.216875
	0.2225	0.203125	0.223125	0.209375	0.205625	0.208125	0.22375	0.21625	0.23375	0.22875	0.2425	0.235	0.246875	0.228125	0.233125	0.23375	0.22625	0.2325	0.23	0.243125	0.236875	0.21125	0.22125	0.2275	0.214375	0.210625	0.22375	0.219375	0.22125	0.2325	0.2125	0.211875	0.2125	0.2225	0.209375	0.216875	0.209375	0.2325	0.23	0.225625	0.21	0.223125	0.226875	0.21875	0.234375	0.22875	0.22125	0.205	0.205625
	0.199375	0.19625	0.19875	0.208125	0.2	0.205625	0.205	0.2225	0.2225	0.230625	0.223125	0.221875	0.235	0.234375	0.243125	0.24875	0.220625	0.230625	0.255	0.2425	0.254375	0.23125	0.2375	0.226875	0.2025	0.214375	0.23	0.209375	0.22875	0.231875	0.214375	0.218125	0.215	0.205625	0.21375	0.213125	0.221875	0.234375	0.205625	0.2075	0.21125	0.23375	0.230625	0.221875	0.199375	0.195	0.194375	0.200625	0.169375
	0.210625	0.209375	0.2075	0.211875	0.22125	0.213125	0.209375	0.210625	0.211875	0.221875	0.219375	0.2375	0.234375	0.213125	0.258125	0.26125	0.230625	0.215	0.21	0.22375	0.25	0.220625	0.2275	0.245625	0.22875	0.224375	0.215	0.224375	0.24	0.22875	0.21875	0.22625	0.214375	0.22125	0.228125	0.220625	0.218125	0.2175	0.18875	0.175	0.21375	0.235	0.2275	0.211875	0.205625	0.21375	0.208125	0.20125	0.191875
	0.204375	0.22	0.21125	0.205625	0.211875	0.19875	0.185	0.18125	0.188125	0.210625	0.204375	0.2275	0.238125	0.226875	0.244375	0.2425	0.215625	0.21	0.225625	0.21125	0.229375	0.218125	0.22875	0.2275	0.25125	0.240625	0.2175	0.215625	0.2225	0.226875	0.22375	0.24	0.228125	0.2125	0.210625	0.216875	0.218125	0.21	0.20125	0.205	0.21375	0.208125	0.2025	0.19125	0.201875	0.195	0.21125	0.2125	0.199375
	0.204375	0.218125	0.21625	0.21625	0.199375	0.22375	0.203125	0.20125	0.198125	0.225	0.235625	0.255625	0.2525	0.228125	0.245	0.23375	0.214375	0.220625	0.251875	0.2425	0.234375	0.2375	0.215	0.235625	0.236875	0.226875	0.225625	0.210625	0.218125	0.21375	0.21	0.238125	0.21875	0.233125	0.215625	0.19625	0.2175	0.2225	0.218125	0.20375	0.2	0.214375	0.20625	0.21875	0.208125	0.195625	0.20625	0.214375	0.20625
	0.20375	0.20875	0.2275	0.220625	0.20875	0.210625	0.20375	0.205	0.200625	0.210625	0.215625	0.243125	0.236875	0.225	0.23375	0.221875	0.21625	0.218125	0.22625	0.2325	0.22375	0.218125	0.2275	0.22625	0.225625	0.230625	0.22	0.2275	0.22125	0.22875	0.215	0.2125	0.228125	0.228125	0.22125	0.204375	0.20875	0.205625	0.21375	0.205625	0.21625	0.234375	0.22125	0.228125	0.22	0.22875	0.249375	0.226875	0.218125
	0.215625	0.228125	0.259375	0.245625	0.22	0.21125	0.2125	0.220625	0.2025	0.209375	0.234375	0.23625	0.233125	0.2275	0.218125	0.230625	0.23875	0.2325	0.224375	0.22875	0.225625	0.2275	0.21625	0.21625	0.233125	0.220625	0.22	0.208125	0.205	0.2125	0.235625	0.234375	0.249375	0.225	0.208125	0.21	0.22	0.2325	0.22625	0.224375	0.205	0.1975	0.193125	0.1925	0.200625	0.210625	0.211875	0.213125	0.21875
	0.19625	0.218125	0.22	0.209375	0.20625	0.21	0.21	0.204375	0.213125	0.21375	0.235	0.241875	0.23	0.216875	0.226875	0.22875	0.245	0.22125	0.22125	0.218125	0.2375	0.22125	0.2225	0.231875	0.2475	0.216875	0.21625	0.22875	0.216875	0.220625	0.21125	0.218125	0.243125	0.248125	0.205	0.198125	0.23	0.223125	0.2325	0.2025	0.196875	0.191875	0.1925	0.19125	0.2025	0.21125	0.22375	0.221875	0.22
	0.20125	0.20125	0.21625	0.2125	0.20125	0.201875	0.191875	0.210625	0.22375	0.21875	0.205625	0.225625	0.23125	0.230625	0.21125	0.22	0.23625	0.224375	0.229375	0.21125	0.22625	0.235	0.215625	0.2275	0.214375	0.221875	0.23375	0.23	0.224375	0.219375	0.216875	0.240625	0.23125	0.215625	0.21	0.205	0.223125	0.2225	0.22375	0.225625	0.21125	0.228125	0.225	0.214375	0.230625	0.2125	0.234375	0.224375	0.218125
	0.20875	0.2125	0.241875	0.2125	0.21375	0.22	0.235	0.219375	0.221875	0.2225	0.210625	0.23375	0.249375	0.224375	0.23	0.226875	0.230625	0.24125	0.22125	0.215625	0.2325	0.2325	0.23875	0.23	0.2375	0.21375	0.23375	0.23125	0.220625	0.226875	0.225625	0.211875	0.219375	0.22125	0.223125	0.19	0.21125	0.21875	0.21875	0.216875	0.221875	0.240625	0.224375	0.22	0.2375	0.2325	0.235	0.22875	0.219375
	0.20625	0.210625	0.21	0.21375	0.218125	0.22375	0.230625	0.22375	0.221875	0.218125	0.2325	0.25125	0.236875	0.22375	0.223125	0.2375	0.238125	0.228125	0.22125	0.231875	0.231875	0.236875	0.2375	0.205625	0.2075	0.22375	0.225625	0.225	0.211875	0.225	0.220625	0.2075	0.205	0.210625	0.2325	0.205625	0.2275	0.22125	0.225625	0.215	0.22	0.22125	0.220625	0.22	0.2175	0.224375	0.23125	0.249375	0.234375
	0.20375	0.21	0.223125	0.215	0.2025	0.211875	0.211875	0.194375	0.200625	0.20125	0.195625	0.216875	0.22625	0.2225	0.21375	0.225625	0.23125	0.211875	0.22125	0.248125	0.23	0.2175	0.22625	0.22875	0.224375	0.21625	0.228125	0.22875	0.20125	0.236875	0.2275	0.240625	0.2225	0.218125	0.21125	0.208125	0.214375	0.2425	0.223125	0.218125	0.18125	0.18625	0.225	0.196875	0.19875	0.198125	0.19375	0.22125	0.2425
	0.204375	0.19875	0.231875	0.205	0.209375	0.220625	0.209375	0.215625	0.2225	0.224375	0.215	0.214375	0.226875	0.22375	0.21875	0.2225	0.21625	0.223125	0.233125	0.241875	0.236875	0.213125	0.204375	0.20375	0.23125	0.221875	0.22625	0.21625	0.201875	0.21875	0.22125	0.24875	0.235625	0.2125	0.208125	0.2225	0.21125	0.22625	0.2125	0.196875	0.19625	0.194375	0.19875	0.205625	0.195	0.188125	0.208125	0.213125	0.19875
	0.190625	0.190625	0.22625	0.208125	0.218125	0.19625	0.19125	0.24125	0.23	0.23625	0.236875	0.22875	0.21875	0.214375	0.22875	0.24625	0.2325	0.22875	0.23125	0.251875	0.26	0.231875	0.24	0.228125	0.216875	0.20875	0.229375	0.2325	0.216875	0.21125	0.2025	0.210625	0.215	0.21	0.20125	0.225625	0.220625	0.240625	0.24125	0.230625	0.211875	0.2175	0.20125	0.21875	0.215	0.2025	0.22125	0.209375	0.2125
	0.22375	0.206875	0.199375	0.194375	0.20875	0.211875	0.221875	0.216875	0.21	0.218125	0.23375	0.23125	0.23	0.228125	0.225625	0.231875	0.23125	0.220625	0.231875	0.246875	0.25125	0.229375	0.219375	0.218125	0.214375	0.208125	0.2275	0.233125	0.229375	0.248125	0.223125	0.224375	0.231875	0.21375	0.224375	0.21	0.2225	0.250625	0.249375	0.2475	0.24	0.2175	0.219375	0.23625	0.2075	0.215625	0.22625	0.216875	0.2125
	0.224375	0.214375	0.2125	0.20875	0.203125	0.188125	0.2175	0.215	0.20875	0.19125	0.20625	0.236875	0.235625	0.23	0.245625	0.2325	0.223125	0.223125	0.21375	0.22625	0.2375	0.23375	0.231875	0.2225	0.196875	0.211875	0.233125	0.2275	0.210625	0.21375	0.22125	0.229375	0.225	0.224375	0.22625	0.228125	0.231875	0.25	0.288125	0.29375	0.27125	0.25625	0.2325	0.236875	0.23625	0.23	0.2225	0.2075	0.18875
	0.2175	0.20875	0.190625	0.21	0.20875	0.19875	0.210625	0.20125	0.205	0.1975	0.2025	0.229375	0.2275	0.22625	0.239375	0.221875	0.240625	0.24125	0.229375	0.23375	0.23875	0.24375	0.22625	0.2075	0.204375	0.226875	0.251875	0.24625	0.21875	0.2075	0.21	0.21125	0.2025	0.20125	0.208125	0.211875	0.218125	0.2425	0.28375	0.354375	0.385	0.351875	0.325	0.27375	0.263125	0.246875	0.2225	0.226875	0.21375
	0.20375	0.210625	0.218125	0.220625	0.2125	0.210625	0.214375	0.20875	0.20625	0.199375	0.2075	0.215625	0.23875	0.23375	0.196875	0.224375	0.255	0.2325	0.229375	0.221875	0.215625	0.2275	0.218125	0.215625	0.215	0.211875	0.226875	0.23	0.21875	0.205	0.214375	0.21	0.211875	0.2075	0.195625	0.196875	0.225	0.2425	0.283125	0.379375	0.435625	0.393125	0.38125	0.3625	0.333125	0.305	0.2675	0.255625	0.24875
	0.2175	0.20875	0.205625	0.205	0.20875	0.199375	0.199375	0.219375	0.221875	0.211875	0.2175	0.224375	0.224375	0.24125	0.226875	0.21125	0.20625	0.215625	0.2075	0.2	0.20875	0.229375	0.21875	0.213125	0.205	0.223125	0.228125	0.224375	0.20875	0.205	0.2	0.20875	0.2125	0.203125	0.199375	0.204375	0.221875	0.245	0.2725	0.340625	0.4025	0.426875	0.41625	0.395625	0.355625	0.33625	0.311875	0.29	0.29375
	0.22125	0.216875	0.229375	0.22875	0.21	0.216875	0.229375	0.249375	0.22125	0.233125	0.2275	0.22	0.215625	0.22875	0.23	0.21875	0.205625	0.224375	0.225625	0.215	0.21625	0.214375	0.190625	0.2	0.208125	0.22125	0.220625	0.204375	0.215625	0.20625	0.1975	0.1975	0.189375	0.19375	0.201875	0.199375	0.225	0.206875	0.228125	0.308125	0.354375	0.408125	0.44125	0.446875	0.40125	0.368125	0.33375	0.299375	0.285625
	0.2475	0.2275	0.205625	0.210625	0.208125	0.21875	0.22625	0.226875	0.23125	0.2175	0.20375	0.226875	0.224375	0.2225	0.22125	0.226875	0.2275	0.21375	0.224375	0.21375	0.22125	0.22625	0.2075	0.205	0.2025	0.214375	0.21375	0.205625	0.225	0.205	0.21625	0.22125	0.190625	0.198125	0.199375	0.1925	0.22	0.215625	0.234375	0.3025	0.36375	0.396875	0.441875	0.440625	0.429375	0.395625	0.36375	0.33375	0.286875
	0.233125	0.22125	0.204375	0.200625	0.22	0.22625	0.234375	0.226875	0.226875	0.21875	0.2	0.2125	0.22	0.245	0.2425	0.24875	0.234375	0.229375	0.204375	0.23625	0.224375	0.2225	0.2075	0.23125	0.2275	0.219375	0.21875	0.20375	0.196875	0.21375	0.231875	0.20875	0.204375	0.18125	0.18625	0.201875	0.21	0.2175	0.22375	0.286875	0.326875	0.368125	0.39125	0.423125	0.4125	0.4025	0.361875	0.330625	0.29875
	0.22875	0.20875	0.213125	0.215625	0.2075	0.220625	0.226875	0.218125	0.236875	0.21875	0.214375	0.221875	0.22875	0.22875	0.245625	0.2375	0.235	0.229375	0.228125	0.24	0.23625	0.223125	0.20625	0.21125	0.210625	0.22	0.218125	0.23	0.20625	0.216875	0.219375	0.205625	0.21125	0.19875	0.204375	0.2025	0.190625	0.1975	0.20875	0.265625	0.315625	0.330625	0.34625	0.38625	0.410625	0.4125	0.385625	0.36125	0.31125
	0.22	0.209375	0.2075	0.2175	0.209375	0.21875	0.216875	0.21875	0.2325	0.205625	0.204375	0.21625	0.22625	0.224375	0.23	0.236875	0.221875	0.220625	0.221875	0.235625	0.224375	0.239375	0.21875	0.218125	0.21125	0.20875	0.20625	0.2225	0.2275	0.20125	0.215625	0.1975	0.195	0.198125	0.18375	0.204375	0.210625	0.22	0.210625	0.25	0.320625	0.330625	0.343125	0.365	0.37125	0.410625	0.38125	0.37375	0.320625
	0.214375	0.20125	0.20625	0.231875	0.2275	0.216875	0.224375	0.21125	0.223125	0.205	0.198125	0.216875	0.221875	0.220625	0.2	0.2075	0.2175	0.2125	0.2225	0.2225	0.23125	0.223125	0.225	0.210625	0.22375	0.23375	0.215	0.218125	0.2025	0.21875	0.19375	0.184375	0.1975	0.185	0.193125	0.1825	0.188125	0.23125	0.20125	0.218125	0.2725	0.295625	0.30625	0.305625	0.319375	0.34625	0.356875	0.3825	0.346875
	0.194375	0.19	0.209375	0.213125	0.20625	0.2075	0.208125	0.209375	0.203125	0.18625	0.195	0.21	0.216875	0.209375	0.215625	0.213125	0.22125	0.211875	0.209375	0.215625	0.224375	0.2175	0.21625	0.2175	0.201875	0.228125	0.22375	0.201875	0.210625	0.20625	0.208125	0.21125	0.206875	0.21125	0.215625	0.184375	0.196875	0.208125	0.211875	0.22	0.240625	0.255625	0.26125	0.295625	0.2975	0.314375	0.335	0.363125	0.3525
	0.216875	0.206875	0.21125	0.20625	0.21125	0.20625	0.20875	0.224375	0.21875	0.18875	0.205	0.220625	0.23	0.2175	0.224375	0.228125	0.210625	0.211875	0.20625	0.22875	0.226875	0.21375	0.21125	0.210625	0.22375	0.228125	0.23375	0.22	0.228125	0.211875	0.2225	0.208125	0.190625	0.21625	0.22	0.203125	0.206875	0.219375	0.216875	0.215625	0.20875	0.2125	0.2275	0.235	0.24625	0.25125	0.286875	0.324375	0.32625
	0.2125	0.2125	0.218125	0.210625	0.200625	0.1875	0.206875	0.2125	0.21375	0.203125	0.198125	0.21375	0.223125	0.23375	0.22125	0.210625	0.190625	0.209375	0.204375	0.204375	0.225	0.215	0.183125	0.211875	0.246875	0.24	0.22125	0.234375	0.22125	0.20125	0.1975	0.204375	0.204375	0.229375	0.214375	0.22125	0.20625	0.199375	0.19875	0.20875	0.22875	0.2175	0.215	0.198125	0.235	0.264375	0.295	0.279375	0.304375
	0.205625	0.20875	0.2225	0.2075	0.198125	0.206875	0.20125	0.2	0.195625	0.205625	0.17875	0.205	0.2175	0.204375	0.204375	0.205	0.1975	0.209375	0.22125	0.21875	0.221875	0.210625	0.2	0.213125	0.220625	0.216875	0.209375	0.233125	0.2025	0.20375	0.210625	0.21	0.194375	0.211875	0.20625	0.203125	0.195625	0.21125	0.17875	0.19875	0.21125	0.215	0.22	0.225	0.251875	0.270625	0.269375	0.250625	0.278125
	0.211875	0.221875	0.214375	0.2075	0.2075	0.214375	0.2125	0.21625	0.2125	0.20875	0.2125	0.22625	0.22	0.2325	0.24125	0.235	0.238125	0.22	0.215	0.23625	0.231875	0.2025	0.20625	0.179375	0.2125	0.21625	0.20875	0.23	0.22	0.206875	0.1825	0.233125	0.22375	0.205	0.21875	0.206875	0.216875	0.23375	0.233125	0.250625	0.26875	0.27625	0.265625	0.279375	0.27625	0.261875	0.263125	0.265	0.27625
	0.209375	0.21125	0.218125	0.218125	0.211875	0.2125	0.229375	0.219375	0.208125	0.2	0.210625	0.2025	0.216875	0.228125	0.219375	0.22	0.225	0.2175	0.213125	0.206875	0.20625	0.206875	0.194375	0.17875	0.1975	0.214375	0.238125	0.230625	0.236875	0.225	0.22	0.22375	0.2	0.203125	0.20375	0.209375	0.208125	0.21125	0.228125	0.2575	0.306875	0.295	0.26375	0.290625	0.30375	0.295	0.289375	0.27125	0.284375
	0.19625	0.184375	0.216875	0.206875	0.205	0.2075	0.185	0.194375	0.20875	0.190625	0.191875	0.19625	0.21	0.21	0.213125	0.225	0.216875	0.21	0.1925	0.19875	0.21	0.204375	0.195625	0.194375	0.20125	0.190625	0.2175	0.24375	0.205	0.206875	0.21625	0.219375	0.201875	0.21875	0.210625	0.185	0.215625	0.219375	0.236875	0.26875	0.31625	0.29625	0.28875	0.299375	0.3025	0.3075	0.3075	0.28625	0.28
	0.2025	0.200625	0.18375	0.194375	0.214375	0.20625	0.2075	0.21875	0.199375	0.195625	0.19375	0.19875	0.22625	0.23125	0.225	0.226875	0.21375	0.21875	0.2	0.20125	0.205625	0.2175	0.19125	0.2075	0.18	0.200625	0.214375	0.22125	0.2175	0.205	0.205	0.189375	0.19625	0.205625	0.209375	0.21875	0.22875	0.250625	0.2325	0.260625	0.313125	0.29	0.2925	0.301875	0.305	0.298125	0.290625	0.27	0.27125
	0.200625	0.199375	0.195625	0.18875	0.204375	0.1975	0.196875	0.226875	0.23	0.22	0.1925	0.22125	0.235625	0.235625	0.2375	0.23375	0.231875	0.21125	0.204375	0.20375	0.215	0.22625	0.200625	0.20375	0.21	0.213125	0.23375	0.226875	0.221875	0.21875	0.21125	0.19125	0.193125	0.1775	0.200625	0.215625	0.22125	0.231875	0.213125	0.255625	0.28375	0.3025	0.315625	0.305625	0.3	0.294375	0.313125	0.27875	0.295
	0.190625	0.18875	0.194375	0.195625	0.193125	0.21875	0.19875	0.1875	0.214375	0.20625	0.204375	0.20375	0.228125	0.245625	0.243125	0.219375	0.23625	0.20875	0.206875	0.2275	0.234375	0.209375	0.210625	0.210625	0.20875	0.214375	0.210625	0.22625	0.215625	0.21875	0.21	0.18875	0.19	0.204375	0.211875	0.20375	0.2025	0.214375	0.215625	0.23875	0.264375	0.273125	0.26875	0.273125	0.305625	0.31125	0.283125	0.265	0.29875
	0.1975	0.19125	0.20375	0.19875	0.210625	0.215625	0.21	0.206875	0.200625	0.196875	0.214375	0.225625	0.2175	0.22375	0.2025	0.213125	0.21125	0.20375	0.195	0.210625	0.21625	0.201875	0.195	0.216875	0.20625	0.21125	0.203125	0.210625	0.19625	0.220625	0.216875	0.228125	0.20375	0.2025	0.213125	0.195625	0.203125	0.21	0.204375	0.22375	0.239375	0.271875	0.271875	0.27625	0.27875	0.261875	0.256875	0.2575	0.28
	0.19	0.18875	0.19375	0.19	0.218125	0.20625	0.2075	0.205	0.19	0.21375	0.205625	0.22375	0.204375	0.215	0.21125	0.208125	0.21375	0.2025	0.205625	0.20375	0.200625	0.21125	0.1975	0.21375	0.214375	0.223125	0.234375	0.199375	0.2175	0.22375	0.22125	0.23375	0.206875	0.21625	0.205	0.20625	0.203125	0.199375	0.184375	0.20125	0.22625	0.243125	0.25625	0.25875	0.269375	0.26	0.251875	0.24875	0.248125
	0.20125	0.194375	0.194375	0.188125	0.20625	0.18875	0.205	0.214375	0.19375	0.178125	0.203125	0.21375	0.204375	0.19125	0.19875	0.22375	0.211875	0.209375	0.21125	0.196875	0.205625	0.21375	0.189375	0.20375	0.195	0.218125	0.2	0.2	0.22	0.210625	0.209375	0.223125	0.200625	0.196875	0.19375	0.196875	0.20625	0.21	0.184375	0.2	0.213125	0.23125	0.24125	0.23875	0.25125	0.24875	0.25125	0.253125	0.2525
	0.199375	0.18875	0.199375	0.18	0.195625	0.179375	0.193125	0.2125	0.2	0.175	0.190625	0.2	0.20875	0.2	0.22375	0.205	0.18375	0.1975	0.189375	0.19375	0.18875	0.19625	0.19375	0.20125	0.21625	0.205	0.18375	0.21	0.22875	0.19625	0.19625	0.194375	0.19125	0.204375	0.19	0.215	0.218125	0.20375	0.194375	0.17375	0.19375	0.206875	0.206875	0.215625	0.215625	0.235	0.2375	0.254375	0.269375
	0.190625	0.20625	0.214375	0.204375	0.20125	0.195	0.193125	0.204375	0.189375	0.18125	0.1975	0.215	0.211875	0.1875	0.22375	0.203125	0.21	0.204375	0.2	0.185625	0.193125	0.205625	0.195625	0.2075	0.191875	0.198125	0.19125	0.205625	0.230625	0.196875	0.198125	0.200625	0.215	0.19875	0.203125	0.2125	0.22875	0.195	0.20875	0.195	0.204375	0.196875	0.205625	0.19625	0.22125	0.2175	0.2225	0.254375	0.251875
	0.196875	0.205625	0.213125	0.211875	0.195	0.178125	0.179375	0.199375	0.206875	0.2025	0.19625	0.195625	0.191875	0.1825	0.2075	0.184375	0.19875	0.19625	0.184375	0.188125	0.206875	0.186875	0.18375	0.186875	0.2025	0.18625	0.190625	0.216875	0.22875	0.203125	0.21375	0.20375	0.19375	0.194375	0.194375	0.21	0.2075	0.195	0.185625	0.203125	0.218125	0.206875	0.226875	0.219375	0.21125	0.20875	0.21375	0.23	0.235625
	0.191875	0.17375	0.175625	0.17625	0.203125	0.17625	0.16375	0.178125	0.19	0.191875	0.19	0.189375	0.191875	0.200625	0.193125	0.19125	0.195625	0.203125	0.20375	0.205	0.196875	0.196875	0.201875	0.190625	0.204375	0.195625	0.1825	0.19625	0.223125	0.200625	0.213125	0.21125	0.183125	0.191875	0.20125	0.186875	0.185625	0.1875	0.199375	0.18875	0.20375	0.201875	0.2275	0.224375	0.218125	0.218125	0.218125	0.226875	0.255
	0.200625	0.184375	0.183125	0.178125	0.181875	0.179375	0.1775	0.175625	0.19	0.18375	0.198125	0.20625	0.190625	0.191875	0.20125	0.196875	0.195625	0.183125	0.218125	0.20875	0.20125	0.199375	0.19875	0.195625	0.20625	0.185625	0.1875	0.204375	0.205625	0.204375	0.185	0.22	0.21125	0.204375	0.22625	0.196875	0.194375	0.201875	0.178125	0.176875	0.203125	0.216875	0.219375	0.204375	0.2025	0.211875	0.220625	0.24625	0.23875
	0.19875	0.195625	0.20375	0.1825	0.1825	0.195	0.190625	0.2025	0.198125	0.198125	0.19625	0.195625	0.188125	0.2125	0.208125	0.214375	0.199375	0.189375	0.21	0.21125	0.205	0.190625	0.2175	0.21875	0.2075	0.2075	0.20875	0.225	0.2075	0.20625	0.1975	0.220625	0.226875	0.20625	0.2075	0.216875	0.215625	0.21125	0.193125	0.1875	0.18875	0.20625	0.21	0.204375	0.2075	0.210625	0.21375	0.23125	0.219375
	0.201875	0.2075	0.208125	0.189375	0.18875	0.188125	0.18	0.198125	0.19375	0.189375	0.19125	0.181875	0.195625	0.20375	0.203125	0.206875	0.204375	0.196875	0.205625	0.19	0.1925	0.2	0.206875	0.208125	0.2075	0.21125	0.20375	0.2	0.20875	0.193125	0.186875	0.1925	0.2075	0.219375	0.213125	0.191875	0.186875	0.21875	0.206875	0.190625	0.205625	0.215	0.229375	0.22	0.2125	0.209375	0.20625	0.2175	0.2275
	0.19875	0.21875	0.1975	0.198125	0.214375	0.19625	0.1925	0.186875	0.189375	0.186875	0.211875	0.1975	0.204375	0.20625	0.200625	0.20375	0.19125	0.22125	0.21	0.21	0.218125	0.19625	0.2075	0.208125	0.2025	0.20375	0.199375	0.20375	0.196875	0.204375	0.1875	0.200625	0.193125	0.205625	0.188125	0.19	0.203125	0.2175	0.218125	0.20875	0.198125	0.210625	0.21875	0.205625	0.204375	0.209375	0.203125	0.220625	0.2225
	0.20375	0.205625	0.201875	0.188125	0.171875	0.180625	0.183125	0.189375	0.195625	0.199375	0.191875	0.215	0.219375	0.215625	0.218125	0.215	0.20625	0.205625	0.186875	0.1775	0.2075	0.21625	0.21125	0.213125	0.219375	0.1975	0.199375	0.220625	0.21125	0.20875	0.205	0.190625	0.209375	0.205625	0.20375	0.20125	0.1975	0.208125	0.203125	0.210625	0.2	0.181875	0.19375	0.203125	0.201875	0.20375	0.206875	0.21375	0.21
	0.2025	0.213125	0.2125	0.205625	0.19125	0.1875	0.199375	0.19375	0.1975	0.2025	0.22375	0.215	0.195	0.195	0.216875	0.219375	0.21625	0.205625	0.198125	0.20125	0.2025	0.193125	0.195	0.21625	0.219375	0.20625	0.219375	0.21125	0.21375	0.199375	0.206875	0.190625	0.189375	0.205	0.188125	0.20125	0.209375	0.19875	0.19625	0.203125	0.21	0.213125	0.2025	0.205625	0.22375	0.235625	0.24125	0.25125	0.225625
	0.19625	0.186875	0.184375	0.1875	0.1925	0.184375	0.1875	0.190625	0.205	0.201875	0.2125	0.2075	0.19125	0.19625	0.22	0.220625	0.19625	0.196875	0.20625	0.199375	0.203125	0.198125	0.188125	0.20875	0.1975	0.205625	0.19375	0.221875	0.218125	0.22	0.21	0.190625	0.201875	0.190625	0.18625	0.209375	0.1975	0.19875	0.198125	0.185625	0.21375	0.21625	0.1975	0.2075	0.20875	0.220625	0.2175	0.22625	0.213125
	0.189375	0.193125	0.190625	0.198125	0.191875	0.194375	0.19	0.18125	0.2025	0.1975	0.19375	0.2	0.220625	0.200625	0.21	0.208125	0.1775	0.179375	0.1975	0.188125	0.1875	0.193125	0.186875	0.208125	0.201875	0.19125	0.195	0.205	0.20875	0.209375	0.196875	0.184375	0.201875	0.2125	0.203125	0.199375	0.205	0.223125	0.1975	0.183125	0.2	0.2025	0.2	0.19625	0.18125	0.1875	0.20375	0.196875	0.203125
	0.175	0.18375	0.205625	0.195625	0.1975	0.196875	0.174375	0.195	0.205	0.204375	0.19	0.19875	0.213125	0.21625	0.219375	0.204375	0.2	0.204375	0.21	0.205625	0.213125	0.189375	0.194375	0.201875	0.19125	0.20125	0.20875	0.193125	0.199375	0.206875	0.20375	0.194375	0.19875	0.225	0.204375	0.1975	0.195	0.203125	0.1875	0.19125	0.210625	0.213125	0.205625	0.20125	0.209375	0.215625	0.225625	0.2025	0.19875
	0.1925	0.191875	0.208125	0.190625	0.183125	0.181875	0.181875	0.1975	0.185	0.205	0.208125	0.20125	0.199375	0.20125	0.20125	0.215625	0.22	0.210625	0.190625	0.19625	0.211875	0.204375	0.19125	0.19625	0.21125	0.18625	0.19625	0.1825	0.206875	0.201875	0.1925	0.191875	0.195625	0.184375	0.183125	0.19	0.2025	0.20875	0.205	0.1975	0.2025	0.20375	0.210625	0.2075	0.205625	0.216875	0.21	0.204375	0.195625
	0.20125	0.199375	0.21125	0.191875	0.180625	0.17375	0.1725	0.185	0.193125	0.198125	0.2075	0.20625	0.204375	0.19875	0.200625	0.210625	0.215	0.205	0.19875	0.201875	0.213125	0.209375	0.20125	0.195625	0.206875	0.2125	0.181875	0.173125	0.190625	0.21125	0.2	0.19	0.190625	0.195	0.1975	0.178125	0.1975	0.20875	0.196875	0.195625	0.2025	0.198125	0.191875	0.19875	0.18375	0.19125	0.203125	0.195625	0.196875
	0.1975	0.208125	0.21125	0.21375	0.2	0.183125	0.18	0.175625	0.195	0.196875	0.199375	0.2125	0.200625	0.199375	0.2025	0.215	0.195625	0.19875	0.1975	0.2175	0.204375	0.201875	0.201875	0.193125	0.200625	0.20625	0.191875	0.18	0.200625	0.218125	0.203125	0.205	0.195625	0.20875	0.208125	0.195	0.1875	0.185	0.200625	0.1975	0.195	0.188125	0.19375	0.18375	0.180625	0.195625	0.21625	0.225625	0.2225
[truncated: 28 more columns]

[truncated: 7 more sheets: Fig. 8b, Fig. 8c, Fig 9b, Fig. 9c, Fig. S1f, Fig. S5b, Fig. S5c]
